# Supplementary material for: Iodido(tri-tert-butyl­phosphane-κP)gold(I)
Source: Acta Crystallogr Sect E Struct Rep Online. 2012 Apr 28;68(Pt 5):m708. doi: 10.1107/S1600536812018569 (PMC3344423; doi:10.1107/S1600536812018569)
Supplement: Supplementary file 1 [file e-68-0m708-sup1.cif]

##############################################################################
#                                                                            #
# This CIF contains the data in a paper accepted for publication in          #
# Acta Crystallographica Section E. It conforms to the requirements of       #
# Notes for Authors for Acta Crystallographica Section E, and has been       #
# peer reviewed under the auspices of the IUCr Commission on Journals.       #
#                                                                            #
# Full details of the Crystallographic Information File format               #
# are given in the paper "The Crystallographic Information File (CIF):       #
# a New Standard Archive File for Crystallography" by S. R. Hall, F. H.      #
# Allen and I. D. Brown [Acta Cryst. (1991), A47, 655-685].                  #
#                                                                            #
# The current version of the core CIF dictionary is obtainable from          #
# ftp://ftp.iucr.org/pub/cif_core.dic.                                       #
#                                                                            #
# Software is freely available for graphical display of the structure(s)     #
# in this CIF. For information consult the CIF software page                 #
# http://www.iucr.org/resources/cif/software.                                #
#                                                                            #
# This file may be used for bona fide research purposes within the           #
# scientific community so long as proper attribution is given to the journal # 
# article from which it was obtained.                                        #
#                                                                            #
##############################################################################
data_I
_audit_creation_method     SHELXL-97
_chemical_name_systematic
;
Iodido(tri-<i>tert</i>-butylphosphane-\k<i>P</i>)gold(I)
;
_chemical_name_common     ?
_chemical_formula_moiety     'C12 H27 Au I P'
_chemical_formula_sum     'C12 H27 Au I P'
_chemical_formula_iupac     '[Au I (C12 H27 P)]'
_chemical_formula_weight     526.17
_chemical_melting_point     ?
_symmetry_cell_setting     triclinic
_symmetry_space_group_name_H-M     'P -1'
_symmetry_space_group_name_Hall     '-P 1'
loop_
    _symmetry_equiv_pos_as_xyz
    'x, y, z'
    '-x, -y, -z'
_cell_length_a     7.8198(11)
_cell_length_b     8.9417(13)
_cell_length_c     12.3507(19)
_cell_angle_alpha     85.325(12)
_cell_angle_beta     72.840(12)
_cell_angle_gamma     80.411(12)
_cell_volume     813.1(2)
_cell_formula_units_Z     2
_cell_measurement_reflns_used     39755
_cell_measurement_theta_min     3.3
_cell_measurement_theta_max     28.0
_cell_measurement_temperature     173(2)
_exptl_crystal_description     block
_exptl_crystal_colour     colourless
_exptl_crystal_size_max     0.19
_exptl_crystal_size_mid     0.17
_exptl_crystal_size_min     0.15
_exptl_crystal_density_diffrn     2.149
_exptl_crystal_density_meas     ?
_exptl_crystal_density_method     'not measured'
_exptl_crystal_F_000     492
_exptl_absorpt_coefficient_mu     11.018
_exptl_absorpt_correction_type     multi-scan
_exptl_absorpt_process_details     '(MULABS; Spek, 2009; Blessing, 1995)'
_exptl_absorpt_correction_T_min     0.2286
_exptl_absorpt_correction_T_max     0.2888
_exptl_special_details
;
;
_diffrn_ambient_temperature     173(2)
_diffrn_radiation_type     MoK\a
_diffrn_radiation_wavelength     0.71073
_diffrn_radiation_source     'Genix 3D I\mS microfocus X-ray source'
_diffrn_radiation_monochromator     'Genix 3D multilayer optics'
_diffrn_measurement_device_type     'Stoe IPDS-II two-circle'
_diffrn_measurement_method     \w
_diffrn_detector_area_resol_mean     ?
_diffrn_reflns_number     16028
_diffrn_reflns_av_R_equivalents     0.0948
_diffrn_reflns_av_sigmaI/netI     0.0534
_diffrn_reflns_theta_min     3.32
_diffrn_reflns_theta_max     27.66
_diffrn_reflns_theta_full     25.00
_diffrn_measured_fraction_theta_max     0.988
_diffrn_measured_fraction_theta_full     0.997
_diffrn_reflns_limit_h_min     -10
_diffrn_reflns_limit_h_max     10
_diffrn_reflns_limit_k_min     -11
_diffrn_reflns_limit_k_max     11
_diffrn_reflns_limit_l_min     -16
_diffrn_reflns_limit_l_max     15
_diffrn_standards_number     0
_diffrn_standards_interval_count     .
_diffrn_standards_interval_time     .
_diffrn_standards_decay_%     ?
_refine_special_details
;
Refinement of <i>F</i>^2^ against ALL reflections. The weighted <i>R</i>-factor
<i>wR</i> and goodness of fit <i>S</i> are based on <i>F</i>^2^, conventional
<i>R</i>-factors <i>R</i> are based on <i>F</i>, with <i>F</i> set to zero for
negative <i>F</i>^2^. The threshold expression of <i>F</i>^2^ >
\s(<i>F</i>^2^) is used only for calculating <i>R</i>-factors(gt) <i>etc</i>.
and is not relevant to the choice of reflections for refinement.
<i>R</i>-factors based on <i>F</i>^2^ are statistically about twice as large
as those based on <i>F</i>, and <i>R</i>- factors based on ALL data will be
even larger.
;
_reflns_number_total     3761
_reflns_number_gt     3615
_reflns_threshold_expression     I>2\s(I)
_refine_ls_structure_factor_coef     Fsqd
_refine_ls_matrix_type     full
_refine_ls_R_factor_all     0.0391
_refine_ls_R_factor_gt     0.0375
_refine_ls_wR_factor_gt     0.0950
_refine_ls_wR_factor_ref     0.0964
_refine_ls_goodness_of_fit_ref     1.109
_refine_ls_restrained_S_all     1.109
_refine_ls_number_reflns     3761
_refine_ls_number_parameters     136
_refine_ls_number_restraints     0
_refine_ls_hydrogen_treatment     constr
_refine_ls_weighting_scheme     calc
_refine_ls_weighting_details
         'calc w=1/[\s^2^(Fo^2^)+(0.0492P)^2^+0.9212P] where P=(Fo^2^+2Fc^2^)/3'
_atom_sites_solution_hydrogens     geom
_atom_sites_solution_primary     direct
_atom_sites_solution_secondary     difmap
_refine_ls_shift/su_max     0.001
_refine_ls_shift/su_mean     0.000
_refine_diff_density_max     2.296
_refine_diff_density_min     -2.562
_refine_ls_extinction_method     none
_refine_ls_extinction_coef     ?
loop_
    _atom_type_symbol
    _atom_type_description
    _atom_type_scat_dispersion_real
    _atom_type_scat_dispersion_imag
    _atom_type_scat_source
    'C' 'C' 0.0033 0.0016
                         'International Tables Vol C Tables 4.2.6.8 and 6.1.1.4'
    'H' 'H' 0.0000 0.0000
                         'International Tables Vol C Tables 4.2.6.8 and 6.1.1.4'
    'Au' 'Au' -2.0133 8.8022
                         'International Tables Vol C Tables 4.2.6.8 and 6.1.1.4'
    'I' 'I' -0.4742 1.8119
                         'International Tables Vol C Tables 4.2.6.8 and 6.1.1.4'
    'P' 'P' 0.1023 0.0942
                         'International Tables Vol C Tables 4.2.6.8 and 6.1.1.4'
_computing_data_collection     'X-AREA (Stoe & Cie, 2001)'
_computing_cell_refinement     'X-AREA (Stoe & Cie, 2001)'
_computing_data_reduction     'X-AREA (Stoe & Cie, 2001)'
_computing_structure_solution     'SHELXS97 (Sheldrick, 2008)'
_computing_structure_refinement     'SHELXL97 (Sheldrick, 2008)'
_computing_molecular_graphics     'XP in SHELXTL (Sheldrick, 2008)'
_computing_publication_material     'SHELXL97 (Sheldrick, 2008)'
loop_
    _atom_site_type_symbol
    _atom_site_label
    _atom_site_fract_x
    _atom_site_fract_y
    _atom_site_fract_z
    _atom_site_U_iso_or_equiv
    _atom_site_adp_type
    _atom_site_calc_flag
    _atom_site_refinement_flags
    _atom_site_occupancy
    _atom_site_symmetry_multiplicity
    _atom_site_disorder_assembly
    _atom_site_disorder_group
    Au Au1 0.89137(2) 0.02882(2) 0.290901(16) 0.03077(9) Uani d . 1 1 . .
    I I1 1.10032(6) -0.20111(4) 0.34174(4) 0.04174(12) Uani d . 1 1 . .
    P P1 0.70393(18) 0.22883(15) 0.24297(11) 0.0274(3) Uani d . 1 1 . .
    C C1 0.4772(7) 0.2434(6) 0.3541(5) 0.0321(10) Uani d . 1 1 . .
    C C2 0.6803(8) 0.1940(7) 0.0984(5) 0.0388(12) Uani d . 1 1 . .
    C C3 0.8073(7) 0.4076(6) 0.2365(5) 0.0353(11) Uani d . 1 1 . .
    C C11 0.3543(8) 0.3980(6) 0.3512(5) 0.0376(12) Uani d . 1 1 . .
    H H11A 0.4167 0.4800 0.3611 0.056 Uiso calc R 1 1 . .
    H H11B 0.2411 0.3986 0.4126 0.056 Uiso calc R 1 1 . .
    H H11C 0.3272 0.4130 0.2781 0.056 Uiso calc R 1 1 . .
    C C12 0.3772(8) 0.1166(7) 0.3382(5) 0.0400(12) Uani d . 1 1 . .
    H H12A 0.4539 0.0183 0.3394 0.060 Uiso calc R 1 1 . .
    H H12B 0.3498 0.1329 0.2653 0.060 Uiso calc R 1 1 . .
    H H12C 0.2642 0.1177 0.3997 0.060 Uiso calc R 1 1 . .
    C C13 0.5073(8) 0.2136(6) 0.4724(5) 0.0365(12) Uani d . 1 1 . .
    H H13A 0.5857 0.1162 0.4739 0.055 Uiso calc R 1 1 . .
    H H13B 0.3905 0.2104 0.5298 0.055 Uiso calc R 1 1 . .
    H H13C 0.5647 0.2951 0.4887 0.055 Uiso calc R 1 1 . .
    C C21 0.6591(10) 0.0242(7) 0.0937(6) 0.0486(15) Uani d . 1 1 . .
    H H21A 0.7595 -0.0414 0.1138 0.073 Uiso calc R 1 1 . .
    H H21B 0.6603 0.0028 0.0169 0.073 Uiso calc R 1 1 . .
    H H21C 0.5442 0.0046 0.1475 0.073 Uiso calc R 1 1 . .
    C C22 0.5239(10) 0.2946(8) 0.0668(6) 0.0487(14) Uani d . 1 1 . .
    H H22A 0.4102 0.2819 0.1247 0.073 Uiso calc R 1 1 . .
    H H22B 0.5182 0.2657 -0.0068 0.073 Uiso calc R 1 1 . .
    H H22C 0.5426 0.4009 0.0621 0.073 Uiso calc R 1 1 . .
    C C23 0.8575(10) 0.2151(9) 0.0076(5) 0.0547(17) Uani d . 1 1 . .
    H H23A 0.9589 0.1506 0.0274 0.082 Uiso calc R 1 1 . .
    H H23B 0.8753 0.3216 0.0034 0.082 Uiso calc R 1 1 . .
    H H23C 0.8516 0.1868 -0.0661 0.082 Uiso calc R 1 1 . .
    C C31 1.0123(8) 0.3756(8) 0.1775(6) 0.0461(14) Uani d . 1 1 . .
    H H31A 1.0668 0.2878 0.2152 0.069 Uiso calc R 1 1 . .
    H H31B 1.0678 0.4645 0.1822 0.069 Uiso calc R 1 1 . .
    H H31C 1.0327 0.3542 0.0978 0.069 Uiso calc R 1 1 . .
    C C32 0.7902(9) 0.4473(7) 0.3588(5) 0.0412(13) Uani d . 1 1 . .
    H H32A 0.6619 0.4691 0.4013 0.062 Uiso calc R 1 1 . .
    H H32B 0.8485 0.5366 0.3573 0.062 Uiso calc R 1 1 . .
    H H32C 0.8492 0.3612 0.3957 0.062 Uiso calc R 1 1 . .
    C C33 0.7229(9) 0.5455(7) 0.1780(6) 0.0475(15) Uani d . 1 1 . .
    H H33A 0.5926 0.5665 0.2157 0.071 Uiso calc R 1 1 . .
    H H33B 0.7427 0.5244 0.0982 0.071 Uiso calc R 1 1 . .
    H H33C 0.7793 0.6339 0.1826 0.071 Uiso calc R 1 1 . .
loop_
    _atom_site_aniso_label
    _atom_site_aniso_U_11
    _atom_site_aniso_U_22
    _atom_site_aniso_U_33
    _atom_site_aniso_U_12
    _atom_site_aniso_U_13
    _atom_site_aniso_U_23
    Au1 0.03084(14) 0.02475(13) 0.03615(14) -0.00018(9) -0.01127(9) 0.00028(9)
    I1 0.0430(2) 0.02648(19) 0.0591(3) 0.00003(15) -0.02362(19) 0.00232(17)
    P1 0.0271(6) 0.0246(6) 0.0288(6) -0.0015(5) -0.0069(5) -0.0001(5)
    C1 0.028(2) 0.024(2) 0.039(3) -0.0002(18) -0.004(2) -0.002(2)
    C2 0.041(3) 0.040(3) 0.035(3) 0.001(2) -0.013(2) -0.002(2)
    C3 0.033(3) 0.032(3) 0.041(3) -0.008(2) -0.012(2) 0.007(2)
    C11 0.030(3) 0.029(2) 0.048(3) 0.004(2) -0.007(2) 0.000(2)
    C12 0.041(3) 0.038(3) 0.043(3) -0.013(2) -0.013(2) 0.004(2)
    C13 0.044(3) 0.031(3) 0.031(3) -0.006(2) -0.006(2) 0.003(2)
    C21 0.057(4) 0.047(3) 0.049(3) 0.004(3) -0.029(3) -0.018(3)
    C22 0.051(4) 0.049(3) 0.046(3) 0.004(3) -0.020(3) 0.002(3)
    C23 0.056(4) 0.066(4) 0.031(3) -0.001(3) 0.000(3) -0.001(3)
    C31 0.033(3) 0.051(3) 0.053(4) -0.013(3) -0.010(3) 0.012(3)
    C32 0.051(3) 0.033(3) 0.046(3) -0.014(2) -0.018(3) -0.002(2)
    C33 0.045(3) 0.033(3) 0.060(4) -0.005(2) -0.013(3) 0.014(3)
_geom_special_details
;
All e.s.d.'s (except the e.s.d. in the dihedral angle between two l.s. planes)
are estimated using the full covariance matrix. The cell e.s.d.'s are taken
into account individually in the estimation of e.s.d.'s in distances, angles
and torsion angles; correlations between e.s.d.'s in cell parameters are only
used when they are defined by crystal symmetry. An approximate (isotropic)
treatment of cell e.s.d.'s is used for estimating e.s.d.'s involving l.s.
planes.
;
loop_
    _geom_bond_atom_site_label_1
    _geom_bond_atom_site_label_2
    _geom_bond_site_symmetry_2
    _geom_bond_distance
    _geom_bond_publ_flag
    Au1 P1 . 2.2723(14) ?
    Au1 I1 . 2.5626(6) ?
    P1 C1 . 1.887(5) ?
    P1 C3 . 1.894(5) ?
    P1 C2 . 1.904(6) ?
    C1 C12 . 1.535(7) ?
    C1 C13 . 1.544(8) ?
    C1 C11 . 1.551(7) ?
    C2 C22 . 1.521(9) ?
    C2 C23 . 1.533(9) ?
    C2 C21 . 1.562(9) ?
    C3 C33 . 1.531(8) ?
    C3 C31 . 1.540(8) ?
    C3 C32 . 1.543(8) ?
    C11 H11A . 0.9800 ?
    C11 H11B . 0.9800 ?
    C11 H11C . 0.9800 ?
    C12 H12A . 0.9800 ?
    C12 H12B . 0.9800 ?
    C12 H12C . 0.9800 ?
    C13 H13A . 0.9800 ?
    C13 H13B . 0.9800 ?
    C13 H13C . 0.9800 ?
    C21 H21A . 0.9800 ?
    C21 H21B . 0.9800 ?
    C21 H21C . 0.9800 ?
    C22 H22A . 0.9800 ?
    C22 H22B . 0.9800 ?
    C22 H22C . 0.9800 ?
    C23 H23A . 0.9800 ?
    C23 H23B . 0.9800 ?
    C23 H23C . 0.9800 ?
    C31 H31A . 0.9800 ?
    C31 H31B . 0.9800 ?
    C31 H31C . 0.9800 ?
    C32 H32A . 0.9800 ?
    C32 H32B . 0.9800 ?
    C32 H32C . 0.9800 ?
    C33 H33A . 0.9800 ?
    C33 H33B . 0.9800 ?
    C33 H33C . 0.9800 ?
loop_
    _geom_angle_atom_site_label_1
    _geom_angle_atom_site_label_2
    _geom_angle_atom_site_label_3
    _geom_angle_site_symmetry_1
    _geom_angle_site_symmetry_3
    _geom_angle
    _geom_angle_publ_flag
    P1 Au1 I1 . . 178.52(3) ?
    C1 P1 C3 . . 110.4(2) ?
    C1 P1 C2 . . 110.7(3) ?
    C3 P1 C2 . . 110.2(3) ?
    C1 P1 Au1 . . 108.63(17) ?
    C3 P1 Au1 . . 108.65(18) ?
    C2 P1 Au1 . . 108.20(19) ?
    C12 C1 C13 . . 106.2(4) ?
    C12 C1 C11 . . 108.7(5) ?
    C13 C1 C11 . . 109.6(4) ?
    C12 C1 P1 . . 109.0(4) ?
    C13 C1 P1 . . 109.1(4) ?
    C11 C1 P1 . . 114.0(4) ?
    C22 C2 C23 . . 109.0(5) ?
    C22 C2 C21 . . 109.0(5) ?
    C23 C2 C21 . . 105.5(6) ?
    C22 C2 P1 . . 115.0(4) ?
    C23 C2 P1 . . 108.8(4) ?
    C21 C2 P1 . . 109.1(4) ?
    C33 C3 C31 . . 109.3(5) ?
    C33 C3 C32 . . 109.0(5) ?
    C31 C3 C32 . . 105.3(5) ?
    C33 C3 P1 . . 115.0(4) ?
    C31 C3 P1 . . 109.6(4) ?
    C32 C3 P1 . . 108.1(4) ?
    C1 C11 H11A . . 109.5 ?
    C1 C11 H11B . . 109.5 ?
    H11A C11 H11B . . 109.5 ?
    C1 C11 H11C . . 109.5 ?
    H11A C11 H11C . . 109.5 ?
    H11B C11 H11C . . 109.5 ?
    C1 C12 H12A . . 109.5 ?
    C1 C12 H12B . . 109.5 ?
    H12A C12 H12B . . 109.5 ?
    C1 C12 H12C . . 109.5 ?
    H12A C12 H12C . . 109.5 ?
    H12B C12 H12C . . 109.5 ?
    C1 C13 H13A . . 109.5 ?
    C1 C13 H13B . . 109.5 ?
    H13A C13 H13B . . 109.5 ?
    C1 C13 H13C . . 109.5 ?
    H13A C13 H13C . . 109.5 ?
    H13B C13 H13C . . 109.5 ?
    C2 C21 H21A . . 109.5 ?
    C2 C21 H21B . . 109.5 ?
    H21A C21 H21B . . 109.5 ?
    C2 C21 H21C . . 109.5 ?
    H21A C21 H21C . . 109.5 ?
    H21B C21 H21C . . 109.5 ?
    C2 C22 H22A . . 109.5 ?
    C2 C22 H22B . . 109.5 ?
    H22A C22 H22B . . 109.5 ?
    C2 C22 H22C . . 109.5 ?
    H22A C22 H22C . . 109.5 ?
    H22B C22 H22C . . 109.5 ?
    C2 C23 H23A . . 109.5 ?
    C2 C23 H23B . . 109.5 ?
    H23A C23 H23B . . 109.5 ?
    C2 C23 H23C . . 109.5 ?
    H23A C23 H23C . . 109.5 ?
    H23B C23 H23C . . 109.5 ?
    C3 C31 H31A . . 109.5 ?
    C3 C31 H31B . . 109.5 ?
    H31A C31 H31B . . 109.5 ?
    C3 C31 H31C . . 109.5 ?
    H31A C31 H31C . . 109.5 ?
    H31B C31 H31C . . 109.5 ?
    C3 C32 H32A . . 109.5 ?
    C3 C32 H32B . . 109.5 ?
    H32A C32 H32B . . 109.5 ?
    C3 C32 H32C . . 109.5 ?
    H32A C32 H32C . . 109.5 ?
    H32B C32 H32C . . 109.5 ?
    C3 C33 H33A . . 109.5 ?
    C3 C33 H33B . . 109.5 ?
    H33A C33 H33B . . 109.5 ?
    C3 C33 H33C . . 109.5 ?
    H33A C33 H33C . . 109.5 ?
    H33B C33 H33C . . 109.5 ?
loop_
    _geom_torsion_atom_site_label_1
    _geom_torsion_atom_site_label_2
    _geom_torsion_atom_site_label_3
    _geom_torsion_atom_site_label_4
    _geom_torsion_site_symmetry_1
    _geom_torsion_site_symmetry_2
    _geom_torsion_site_symmetry_3
    _geom_torsion_site_symmetry_4
    _geom_torsion
    _geom_torsion_publ_flag
    C3 P1 C1 C12 . . . . 166.5(4) ?
    C2 P1 C1 C12 . . . . 44.2(5) ?
    Au1 P1 C1 C12 . . . . -74.4(4) ?
    C3 P1 C1 C13 . . . . -77.9(4) ?
    C2 P1 C1 C13 . . . . 159.8(3) ?
    Au1 P1 C1 C13 . . . . 41.1(4) ?
    C3 P1 C1 C11 . . . . 44.9(5) ?
    C2 P1 C1 C11 . . . . -77.4(4) ?
    Au1 P1 C1 C11 . . . . 163.9(4) ?
    C1 P1 C2 C22 . . . . 46.0(5) ?
    C3 P1 C2 C22 . . . . -76.4(5) ?
    Au1 P1 C2 C22 . . . . 164.9(4) ?
    C1 P1 C2 C23 . . . . 168.6(4) ?
    C3 P1 C2 C23 . . . . 46.2(5) ?
    Au1 P1 C2 C23 . . . . -72.5(5) ?
    C1 P1 C2 C21 . . . . -76.8(5) ?
    C3 P1 C2 C21 . . . . 160.8(4) ?
    Au1 P1 C2 C21 . . . . 42.1(4) ?
    C1 P1 C3 C33 . . . . -75.2(5) ?
    C2 P1 C3 C33 . . . . 47.4(5) ?
    Au1 P1 C3 C33 . . . . 165.8(4) ?
    C1 P1 C3 C31 . . . . 161.1(4) ?
    C2 P1 C3 C31 . . . . -76.3(5) ?
    Au1 P1 C3 C31 . . . . 42.1(4) ?
    C1 P1 C3 C32 . . . . 46.8(5) ?
    C2 P1 C3 C32 . . . . 169.4(4) ?
    Au1 P1 C3 C32 . . . . -72.2(4) ?
_iucr_refine_instructions_details
;
TITL wa1410 in P-1
CELL 0.71073     7.8198   8.9417  12.3507  85.325  72.840  80.411
ZERR    2.00     0.0011   0.0013   0.0019   0.012   0.012   0.012
LATT  1
SFAC C  H  Au I P
UNIT 24 54 2  2 2
TEMP-100
SIZE.19 .17 .15
REM colourless block
L.S. 10
BOND$H
CONF
ACTA50
FMAP 2
PLAN 10
WGHT    0.049200    0.921200
FVAR       1.46489
AU1   3    0.891366    0.028819    0.290901    11.00000    0.03084    0.02475 =
         0.03615    0.00028   -0.01127   -0.00018
I1    4    1.100322   -0.201107    0.341745    11.00000    0.04301    0.02648 =
         0.05908    0.00232   -0.02362    0.00003
P1    5    0.703930    0.228831    0.242966    11.00000    0.02714    0.02464 =
         0.02875   -0.00007   -0.00694   -0.00155
C1    1    0.477164    0.243415    0.354059    11.00000    0.02844    0.02391 =
         0.03914   -0.00169   -0.00412   -0.00023
C2    1    0.680297    0.193973    0.098372    11.00000    0.04106    0.03960 =
         0.03479   -0.00150   -0.01334    0.00095
C3    1    0.807336    0.407598    0.236477    11.00000    0.03304    0.03213 =
         0.04141    0.00669   -0.01216   -0.00771
C11   1    0.354270    0.397959    0.351190    11.00000    0.03027    0.02885 =
         0.04800   -0.00018   -0.00746    0.00404
AFIX  33
H11A  2    0.416745    0.479967    0.361070    11.00000   -1.50000
H11B  2    0.241150    0.398619    0.412562    11.00000   -1.50000
H11C  2    0.327240    0.412970    0.278124    11.00000   -1.50000
AFIX   0
C12   1    0.377224    0.116620    0.338176    11.00000    0.04053    0.03785 =
         0.04347    0.00359   -0.01256   -0.01263
AFIX  33
H12A  2    0.453867    0.018270    0.339401    11.00000   -1.50000
H12B  2    0.349757    0.132944    0.265273    11.00000   -1.50000
H12C  2    0.264245    0.117703    0.399714    11.00000   -1.50000
AFIX   0
C13   1    0.507254    0.213576    0.472440    11.00000    0.04354    0.03140 =
         0.03103    0.00337   -0.00602   -0.00619
AFIX  33
H13A  2    0.585712    0.116246    0.473948    11.00000   -1.50000
H13B  2    0.390452    0.210414    0.529796    11.00000   -1.50000
H13C  2    0.564700    0.295126    0.488733    11.00000   -1.50000
AFIX   0
C21   1    0.659114    0.024176    0.093715    11.00000    0.05670    0.04709 =
         0.04946   -0.01762   -0.02884    0.00414
AFIX  33
H21A  2    0.759545   -0.041418    0.113828    11.00000   -1.50000
H21B  2    0.660278    0.002838    0.016899    11.00000   -1.50000
H21C  2    0.544227    0.004572    0.147495    11.00000   -1.50000
AFIX   0
C22   1    0.523901    0.294559    0.066777    11.00000    0.05082    0.04878 =
         0.04618    0.00161   -0.02047    0.00386
AFIX  33
H22A  2    0.410168    0.281940    0.124707    11.00000   -1.50000
H22B  2    0.518236    0.265663   -0.006802    11.00000   -1.50000
H22C  2    0.542560    0.400863    0.062076    11.00000   -1.50000
AFIX   0
C23   1    0.857504    0.215138    0.007587    11.00000    0.05583    0.06618 =
         0.03118   -0.00064   -0.00017   -0.00122
AFIX  33
H23A  2    0.958859    0.150581    0.027412    11.00000   -1.50000
H23B  2    0.875336    0.321610    0.003376    11.00000   -1.50000
H23C  2    0.851620    0.186756   -0.066073    11.00000   -1.50000
AFIX   0
C31   1    1.012272    0.375600    0.177534    11.00000    0.03298    0.05050 =
         0.05290    0.01199   -0.00954   -0.01287
AFIX  33
H31A  2    1.066759    0.287762    0.215174    11.00000   -1.50000
H31B  2    1.067761    0.464502    0.182156    11.00000   -1.50000
H31C  2    1.032676    0.354177    0.097774    11.00000   -1.50000
AFIX   0
C32   1    0.790184    0.447262    0.358846    11.00000    0.05060    0.03262 =
         0.04582   -0.00171   -0.01756   -0.01418
AFIX  33
H32A  2    0.661906    0.469140    0.401300    11.00000   -1.50000
H32B  2    0.848545    0.536595    0.357273    11.00000   -1.50000
H32C  2    0.849206    0.361247    0.395702    11.00000   -1.50000
AFIX   0
C33   1    0.722880    0.545499    0.177985    11.00000    0.04508    0.03342 =
         0.05976    0.01427   -0.01326   -0.00461
AFIX  33
H33A  2    0.592615    0.566504    0.215696    11.00000   -1.50000
H33B  2    0.742698    0.524387    0.098231    11.00000   -1.50000
H33C  2    0.779260    0.633886    0.182584    11.00000   -1.50000
HKLF 4
;
data_global
_journal_date_recd_electronic     2012-04-17
_journal_date_accepted     2012-04-25
_journal_name_full     'Acta Crystallographica, Section E'
_journal_year     2012
_journal_volume     68
_journal_issue      5
_journal_page_first     m708
_journal_page_last     m708
_journal_paper_category     QM
_journal_paper_doi     10.1107/S1600536812018569
_journal_coeditor_code     NG5264
_publ_contact_author
;
      Dr. Michael Bolte
      Institut f\"ur Anorganische und Analytische Chemie
      J. W. Goethe-Universit\"at
      Max-von-Laue-Strasse 7
      60438 Frankfurt/Main
      Germany
;
_publ_contact_author_email     bolte@chemie.uni-frankfurt.de
_publ_contact_author_fax     '49 69 798 29239'
_publ_contact_author_phone     '49 69 798 29136'
_publ_section_title
;
Iodido(tri-<i>tert</i>-butylphosphane-\k<i>P</i>)gold(I)
;
loop_
    _publ_author_name
    _publ_author_address
    'Inge S\"anger'
;     Institut f\"ur Anorganische und Analytische Chemie
      Goethe-Universit\"at Frankfurt
      Max-von-Laue-Strasse 7
      60438 Frankfurt am Main
      Germany
;
    'Lerner, Hans-Wolfram'
;     Institut f\"ur Anorganische und Analytische Chemie
      Goethe-Universit\"at Frankfurt
      Max-von-Laue-Strasse 7
      60438 Frankfurt am Main
      Germany
;
    'Sinke, Tanja'
;     Institut f\"ur Anorganische und Analytische Chemie
      Goethe-Universit\"at Frankfurt
      Max-von-Laue-Strasse 7
      60438 Frankfurt am Main
      Germany
;
    'Bolte, Michael'
;     Institut f\"ur Anorganische und Analytische Chemie
      Goethe-Universit\"at Frankfurt
      Max-von-Laue-Strasse 7
      60438 Frankfurt am Main
      Germany
;
