# Supplementary material for: Iodido(tri-tert-butyl­phosphane-κP)gold(I)
Source: Acta Crystallogr Sect E Struct Rep Online. 2012 Apr 28;68(Pt 5):m708. doi: 10.1107/S1600536812018569 (PMC3344423; doi:10.1107/S1600536812018569)
Supplement: Supplementary file 2 [file e-68-0m708-Isup2.hkl]

# 
# h,k,l, Fc-squared, Fo-squared, sigma(Fo-squared) and status flag 
# 
data_I
_shelx_title ' wa1410 in P-1' 
_shelx_refln_list_code          4 
_shelx_F_calc_maximum      224.93 
_exptl_crystal_F_000       492.00 
_reflns_d_resolution_high  0.7654 
 
loop_ 
 _symmetry_equiv_pos_as_xyz 
 'x, y, z' 
 '-x, -y, -z' 
 
_cell_length_a     7.8198 
_cell_length_b     8.9417 
_cell_length_c    12.3507 
_cell_angle_alpha  85.325 
_cell_angle_beta   72.840 
_cell_angle_gamma  80.411 
 
_shelx_F_squared_multiplier     1.000 
 
loop_ 
 _refln_index_h 
 _refln_index_k 
 _refln_index_l 
 _refln_F_squared_calc 
 _refln_F_squared_meas 
 _refln_F_squared_sigma 
 _refln_observed_status 
   2   0   0     1286.52     1269.73     54.46 o 
   3   0   0     4146.94     4325.00    159.42 o 
   4   0   0    16434.95    16558.73    571.42 o 
   5   0   0    19919.81    20548.97    852.29 o 
   6   0   0     2824.21     3061.19     91.16 o 
   7   0   0        3.38       37.55     11.46 o 
   8   0   0     1141.72     1176.93    122.55 o 
   9   0   0     1697.98     1657.09    219.29 o 
  -9   1   0     2399.46     2449.90    439.53 o 
  -8   1   0     2297.33     2297.22    413.56 o 
  -7   1   0      823.12      877.76     39.13 o 
  -6   1   0       20.53       37.33     11.71 o 
  -5   1   0     8592.56     9054.60    279.67 o 
  -4   1   0    25420.31    24972.39   1043.85 o 
  -3   1   0    13952.66    14132.82    348.08 o 
  -2   1   0     3891.85     4388.49    100.49 o 
  -1   1   0      159.31      159.22     19.51 o 
   2   1   0    22922.88    21657.40    777.00 o 
   3   1   0      304.42      298.45     12.55 o 
   4   1   0     4629.96     4812.52    278.98 o 
   5   1   0    11479.44    12201.21    252.72 o 
   6   1   0     8606.76     9175.55    482.78 o 
   7   1   0      656.46      706.44     66.77 o 
   8   1   0      150.09      138.61     12.12 o 
   9   1   0      369.71      428.37     46.56 o 
  -9   2   0      822.55      944.86    227.68 o 
  -8   2   0     1725.15     1885.87    182.18 o 
  -7   2   0     1033.08     1106.24     50.31 o 
  -6   2   0      266.69      312.85     26.62 o 
  -5   2   0       89.12      111.28     11.43 o 
  -4   2   0    10508.39    10669.04    405.16 o 
  -3   2   0     8760.22     8251.43    456.16 o 
  -2   2   0     7629.56     8045.09    388.16 o 
  -1   2   0      147.37      188.49     15.79 o 
   0   2   0      933.29     1004.83     30.41 o 
   1   2   0    17880.02    18022.77    462.85 o 
   2   2   0     4327.92     4426.37    134.02 o 
   3   2   0     2283.51     2431.29     88.28 o 
   4   2   0       71.55      146.27     25.15 o 
   5   2   0      599.28      605.87     38.23 o 
   6   2   0     3341.16     3289.71    209.29 o 
   7   2   0      826.40      907.31     73.66 o 
   8   2   0       31.19       62.26     12.94 o 
   9   2   0      394.64      416.06     28.51 o 
  -8   3   0      918.07     1028.25    126.20 o 
  -7   3   0      306.66      350.28     22.74 o 
  -6   3   0       23.30       42.75     15.09 o 
  -5   3   0      204.44      242.06     13.49 o 
  -4   3   0      378.48      354.07     30.97 o 
  -3   3   0     1833.85     1758.88     77.46 o 
  -2   3   0      327.16      453.14     55.30 o 
  -1   3   0     2767.16     2976.85     26.20 o 
   0   3   0      914.30      959.22     17.02 o 
   1   3   0      530.09      499.44     12.75 o 
   2   3   0     3906.26     4050.61    196.98 o 
   3   3   0      131.92      183.05     10.35 o 
   4   3   0     3685.43     3465.79    187.75 o 
   5   3   0      950.31      874.31     61.53 o 
   6   3   0      206.52      221.92     17.95 o 
   7   3   0       51.22       55.57     10.99 o 
   8   3   0       72.96      101.76     12.70 o 
   9   3   0      582.33      666.26     80.02 o 
  -8   4   0      490.65      582.52     60.90 o 
  -7   4   0      343.01      387.11     31.42 o 
  -6   4   0      318.41      334.58     21.64 o 
  -5   4   0     4829.58     4810.34    331.73 o 
  -4   4   0     2733.61     2821.23    109.31 o 
  -3   4   0     2780.53     2735.08     73.92 o 
  -2   4   0      165.19      219.04     12.66 o 
  -1   4   0     4960.96     4953.89    131.74 o 
   0   4   0    17094.80    18180.43    272.08 o 
   1   4   0     3661.96     3641.61     37.05 o 
   2   4   0      433.64      447.96     23.14 o 
   3   4   0      913.88      894.84     17.82 o 
   4   4   0     4352.30     4147.08     77.09 o 
   5   4   0     9650.65     8936.45    252.89 o 
   6   4   0     2156.12     2193.62     76.87 o 
   7   4   0       87.83       88.41      8.52 o 
   8   4   0      142.81      167.62     19.96 o 
   9   4   0      928.44      978.49     59.36 o 
  -8   5   0     1072.61     1066.91    227.32 o 
  -7   5   0      803.88      865.88     73.37 o 
  -6   5   0        9.59       31.36     12.67 o 
  -5   5   0     3516.80     3384.08    284.79 o 
  -4   5   0    10296.21     9562.31    505.48 o 
  -3   5   0     7006.48     7171.13    284.45 o 
  -2   5   0     2570.02     2576.52     38.74 o 
  -1   5   0      893.40      940.06     26.96 o 
   0   5   0    23333.34    25091.36    878.81 o 
   1   5   0    26502.95    26885.93    491.28 o 
   2   5   0     7882.33     7781.13    125.96 o 
   3   5   0      510.83      461.94     10.14 o 
   4   5   0     1926.87     1845.10     84.17 o 
   5   5   0     9702.24     8907.69    169.03 o 
   6   5   0     4729.23     4321.26    127.09 o 
   7   5   0     1225.59     1149.70     60.75 o 
   8   5   0        2.98        4.31      7.53 o 
   9   5   0      390.37      397.70     43.88 o 
  -7   6   0     2138.51     2036.88    232.20 o 
  -6   6   0     1072.47     1068.12     77.34 o 
  -5   6   0      149.14      151.25     17.81 o 
  -4   6   0     8264.53     7685.05    413.34 o 
  -3   6   0    11721.60    11805.33    382.36 o 
  -2   6   0     7710.30     7597.61    194.61 o 
  -1   6   0     2010.69     2042.94     33.77 o 
   0   6   0     1429.79     1647.47     27.13 o 
   1   6   0    20871.54    21532.17    365.64 o 
   2   6   0    16669.05    17046.16    460.33 o 
   3   6   0     5759.68     5655.37     84.74 o 
   4   6   0      207.42      229.97     10.05 o 
   5   6   0     2410.41     2405.65     53.79 o 
   6   6   0     6421.46     6496.30    233.15 o 
   7   6   0     2942.22     2894.36     87.90 o 
   8   6   0      255.32      260.16     26.52 o 
   9   6   0       17.98       15.86     14.08 o 
  -6   7   0     1388.01     1321.85    134.63 o 
  -5   7   0      938.11      842.35    101.46 o 
  -4   7   0      680.66      735.38     15.87 o 
  -3   7   0     6983.75     7375.91    127.33 o 
  -2   7   0     7210.77     8133.34    162.92 o 
  -1   7   0     4805.43     4914.10    105.75 o 
   0   7   0      538.10      592.05     24.92 o 
   1   7   0     2144.66     2268.34     37.62 o 
   2   7   0     6495.08     6935.67    152.56 o 
   3   7   0     6483.42     6122.92    248.11 o 
   4   7   0     1002.33      960.96     33.30 o 
   5   7   0       17.86       43.95     10.04 o 
   6   7   0      986.24      999.94     59.62 o 
   7   7   0     1993.02     1940.80    134.37 o 
   8   7   0      826.34      776.47     85.68 o 
  -5   8   0      391.97      392.03     50.93 o 
  -4   8   0       88.44       85.48     11.08 o 
  -3   8   0      581.96      610.84     12.02 o 
  -2   8   0     2063.09     2114.16     44.16 o 
  -1   8   0     1493.27     1545.27     22.00 o 
   0   8   0      275.50      333.64     12.04 o 
   1   8   0       37.94       43.56      8.75 o 
   2   8   0     1418.90     1528.27     48.48 o 
   3   8   0     2110.87     2237.42     72.55 o 
   4   8   0      215.22      221.79     29.59 o 
   5   8   0        6.06       25.21      9.42 o 
   6   8   0       78.75       92.29     10.76 o 
   7   8   0      343.38      383.19     41.75 o 
  -4   9   0       82.54       72.47     13.15 o 
  -3   9   0      279.64      283.47     10.50 o 
  -2   9   0      665.80      673.13     11.72 o 
  -1   9   0      207.36      243.11     10.47 o 
   0   9   0      395.52      444.01     21.05 o 
   1   9   0      368.87      430.98     25.10 o 
   2   9   0      347.39      356.40     11.30 o 
   3   9   0      350.86      373.10     18.29 o 
   4   9   0       63.64       77.16      9.71 o 
   5   9   0      576.65      602.75     35.94 o 
   6   9   0      496.82      483.40     40.39 o 
   7   9   0      293.92      308.56     39.55 o 
  -3  10   0     1040.43      901.19     64.77 o 
  -2  10   0     1081.19      995.30     54.18 o 
  -1  10   0      597.66      558.05     27.59 o 
   0  10   0      262.89      287.84     16.90 o 
   1  10   0     2239.79     2392.27     88.59 o 
   2  10   0     2384.29     2484.96    143.49 o 
   3  10   0      877.97      858.47     46.47 o 
   4  10   0       81.54       93.12      8.46 o 
   5  10   0      228.06      246.69      9.43 o 
   6  10   0      991.61     1038.74     90.75 o 
  -1  11   0     1357.25     1246.25     77.85 o 
   0  11   0      266.90      280.71     20.23 o 
   1  11   0      786.22      834.42     36.91 o 
   2  11   0     2692.90     2809.00    162.82 o 
   3  11   0     2308.95     2369.57    102.60 o 
   4  11   0      766.18      798.49     50.14 o 
  -4 -11   1      201.85      242.73     23.03 o 
  -3 -11   1       94.85      112.77      8.44 o 
  -2 -11   1        3.68       19.50      8.67 o 
  -1 -11   1      257.59      289.14     15.83 o 
   0 -11   1      406.54      436.72     36.31 o 
   1 -11   1       40.22       35.81      8.14 o 
  -5 -10   1      701.01      751.55     28.14 o 
  -4 -10   1      120.23      130.87     11.49 o 
  -3 -10   1        9.16       19.23      9.05 o 
  -2 -10   1      152.33      204.08     12.86 o 
  -1 -10   1     1205.21     1347.85     35.10 o 
   0 -10   1     1509.36     1590.05     52.53 o 
   1 -10   1       34.25       43.54      8.90 o 
   2 -10   1      269.59      233.55     10.10 o 
   3 -10   1      729.02      610.84     36.88 o 
  -6  -9   1      528.17      560.94     33.90 o 
  -5  -9   1     2313.19     2579.42    106.48 o 
  -4  -9   1     2563.85     2537.75    136.15 o 
  -3  -9   1       23.46       29.92      8.11 o 
  -2  -9   1      895.69      964.44     27.38 o 
  -1  -9   1     2867.50     3199.17    108.98 o 
   0  -9   1     5017.95     5530.68    186.39 o 
   1  -9   1     3273.06     3492.07     82.66 o 
   2  -9   1       20.84       61.03      9.71 o 
   3  -9   1     1545.41     1516.04     22.94 o 
   4  -9   1     2422.65     2216.37    309.93 o 
   5  -9   1     2389.81     1992.33    453.29 o 
  -7  -8   1      105.50      110.15      9.30 o 
  -6  -8   1      210.62      196.41     16.62 o 
  -5  -8   1     2071.32     2109.96    121.31 o 
  -4  -8   1     6499.86     6560.89    343.10 o 
  -3  -8   1     4023.88     4237.42    146.19 o 
  -2  -8   1       98.00      119.68     10.20 o 
  -1  -8   1     3794.38     4396.62    159.36 o 
   0  -8   1     7773.71     8214.89    264.04 o 
   1  -8   1     9606.27    10110.88    268.81 o 
   2  -8   1     3430.65     3503.17     62.13 o 
   3  -8   1      152.35      160.34     11.43 o 
   4  -8   1     2520.54     2001.48    190.60 o 
   5  -8   1     3170.22     2740.84    376.86 o 
   6  -8   1     2588.55     1990.02    293.18 o 
  -8  -7   1     1716.01     1604.66    227.78 o 
  -7  -7   1      997.26     1031.21     56.09 o 
  -6  -7   1        1.35       15.44      9.49 o 
  -5  -7   1     1266.72     1361.00     76.60 o 
  -4  -7   1     4063.84     4027.19    200.40 o 
  -3  -7   1    10518.73    10808.65    391.14 o 
  -2  -7   1     3633.47     3972.24     65.54 o 
  -1  -7   1        8.98       41.98     10.02 o 
   0  -7   1     2445.59     2639.41     82.05 o 
   1  -7   1     8548.76     8913.50    197.55 o 
   2  -7   1    10605.88    10778.41    234.26 o 
   3  -7   1     1263.10     1237.22     61.68 o 
   4  -7   1      496.71      485.61     29.76 o 
   5  -7   1     1958.28     1782.07    183.03 o 
   6  -7   1     2143.10     1724.37    138.06 o 
  -8  -6   1     1017.96     1085.02    108.11 o 
  -7  -6   1     1964.41     1973.27    111.49 o 
  -6  -6   1      891.64      928.50     60.05 o 
  -5  -6   1      163.51      153.73     10.04 o 
  -4  -6   1      858.44      845.58     36.33 o 
  -3  -6   1     4756.40     4996.62    118.40 o 
  -2  -6   1     5638.99     5910.31    234.93 o 
  -1  -6   1      661.17      652.43     11.62 o 
   0  -6   1     1301.23     1286.59     23.60 o 
   1  -6   1     1077.84     1157.56     22.55 o 
   2  -6   1     3210.42     3486.60     62.62 o 
   3  -6   1     4487.74     4559.17    167.90 o 
   4  -6   1       74.32       88.71     14.90 o 
   5  -6   1      787.01      673.32     71.43 o 
   6  -6   1      509.61      463.74     43.87 o 
   7  -6   1      541.08      459.73     44.79 o 
  -9  -5   1      206.33      209.78     26.51 o 
  -8  -5   1      150.39      178.18     17.99 o 
  -7  -5   1      750.03      758.69     24.42 o 
  -6  -5   1      325.19      320.84     12.23 o 
  -5  -5   1       84.08      101.16      8.98 o 
  -4  -5   1     1013.05     1015.30     34.56 o 
  -3  -5   1      465.17      478.85     17.33 o 
  -2  -5   1     1515.63     1481.35     38.48 o 
  -1  -5   1      390.01      463.79     11.87 o 
   0  -5   1     1609.59     1735.32     44.63 o 
   1  -5   1     2925.64     3178.67    104.43 o 
   2  -5   1      195.74      236.12     10.80 o 
   3  -5   1       25.41       93.48     21.83 o 
   4  -5   1      205.51      215.51     20.04 o 
   5  -5   1     1256.23     1122.35    147.55 o 
   6  -5   1      670.90      661.88     28.81 o 
   7  -5   1       69.10       53.79     15.81 o 
   8  -5   1        3.32       11.84     10.31 o 
  -9  -4   1      322.43      282.22     30.62 o 
  -8  -4   1      570.61      562.51     34.39 o 
  -7  -4   1      456.77      459.35     30.12 o 
  -6  -4   1       10.62       24.99      9.01 o 
  -5  -4   1      772.78      746.63     25.62 o 
  -4  -4   1     9096.48     8976.69    264.06 o 
  -3  -4   1     3024.31     2803.40     69.93 o 
  -2  -4   1       86.74      101.96      9.39 o 
  -1  -4   1      212.67      231.38     10.90 o 
   0  -4   1     7688.76     7976.30    208.82 o 
   1  -4   1    15381.77    16886.00    189.16 o 
   2  -4   1     2390.91     2366.99     69.58 o 
   3  -4   1       31.82       38.54     11.20 o 
   4  -4   1     1677.29     1550.65     67.12 o 
   5  -4   1     5557.07     5252.64    344.93 o 
   6  -4   1     4280.50     4306.48    165.80 o 
   7  -4   1      682.63      735.53     58.83 o 
   8  -4   1      147.07      171.99     45.74 o 
  -9  -3   1      626.47      660.25     70.82 o 
  -8  -3   1     2704.01     2704.77    210.58 o 
  -7  -3   1     1296.13     1230.59     84.37 o 
  -6  -3   1      556.27      545.27     47.13 o 
  -5  -3   1      216.95      228.65      9.93 o 
  -4  -3   1    10099.66     9574.91    399.05 o 
  -3  -3   1    23018.61    20306.67    741.86 o 
  -2  -3   1     9418.58     9035.61    214.76 o 
  -1  -3   1       27.38      148.56     41.09 o 
   0  -3   1    14447.97    14790.00    419.25 o 
   1  -3   1    30348.48    32479.04    406.02 o 
   2  -3   1    34406.39    34808.59    621.11 o 
   3  -3   1     5587.55     5505.93    243.90 o 
   4  -3   1     1377.61     1296.41     98.74 o 
   5  -3   1     3222.81     3181.80    135.25 o 
   6  -3   1     7840.35     7947.61    277.75 o 
   7  -3   1     5575.15     6011.06    277.19 o 
   8  -3   1      314.99      292.23     29.78 o 
   9  -3   1      308.99      380.07    104.71 o 
  -9  -2   1       28.96       42.47     15.42 o 
  -8  -2   1     3065.39     3008.92    203.01 o 
  -7  -2   1     5878.03     5692.01    344.38 o 
  -6  -2   1     3049.85     3189.17    146.98 o 
  -5  -2   1        5.13       33.95     11.21 o 
  -4  -2   1     2814.64     2525.35     73.02 o 
  -3  -2   1    25052.66    23856.31    994.22 o 
  -2  -2   1    42086.69    37968.04    782.94 o 
  -1  -2   1    19820.50    19790.09    307.59 o 
   0  -2   1        2.92       17.16     15.65 o 
   1  -2   1     8954.30    10214.73    192.04 o 
   2  -2   1    43746.32    44571.05   2027.13 o 
   3  -2   1    30933.96    30901.25    755.91 o 
   4  -2   1     2224.73     2124.01     92.01 o 
   5  -2   1     1385.01     1341.30     53.49 o 
   6  -2   1     5273.79     5540.22    106.85 o 
   7  -2   1     6323.82     6743.92    314.81 o 
   8  -2   1     2812.52     2736.68    230.63 o 
   9  -2   1       68.00       65.90     20.59 o 
  -9  -1   1       38.64       39.15     13.97 o 
  -8  -1   1      415.01      466.22     62.50 o 
  -7  -1   1     4457.65     4458.49    529.71 o 
  -6  -1   1     8932.99     8870.89    774.47 o 
  -5  -1   1     3141.11     3258.48    133.34 o 
  -4  -1   1       51.56       81.67     12.55 o 
  -3  -1   1     5714.53     5552.52    110.60 o 
  -2  -1   1    36839.20    34821.54    357.65 o 
  -1  -1   1    28691.89    23915.00    930.47 o 
   1  -1   1     1340.64     1569.40     63.05 o 
   2  -1   1     9429.55     9034.92   1274.45 o 
   3  -1   1    29322.49    28655.35    704.16 o 
   4  -1   1    13381.99    13291.00    511.88 o 
   5  -1   1      427.32      457.99     12.55 o 
   6  -1   1      332.47      372.93     13.61 o 
   7  -1   1     2905.80     2979.64    146.88 o 
   8  -1   1     2461.32     2581.80    187.65 o 
   9  -1   1      470.08      563.65     81.05 o 
  -9   0   1       26.77       43.20     13.97 o 
  -8   0   1       18.08       15.62     14.86 o 
  -7   0   1     1172.90     1228.95    118.84 o 
  -6   0   1     5261.50     5516.77    196.91 o 
  -5   0   1     3183.16     3176.57     75.64 o 
  -4   0   1      675.31      743.96     31.02 o 
  -3   0   1      569.65      725.66     18.40 o 
  -2   0   1     7496.50     7466.79    236.23 o 
  -1   0   1    19588.43    16039.52   2182.68 o 
   2   0   1     1039.02     1094.48     23.27 o 
   3   0   1     2195.73     2377.36     47.93 o 
   4   0   1     4841.04     4893.63    168.45 o 
   5   0   1      562.26      675.50     32.33 o 
   6   0   1      406.13      393.56     37.19 o 
   7   0   1      295.74      307.31     11.52 o 
   8   0   1      560.91      570.87     54.84 o 
   9   0   1      427.48      414.37     39.16 o 
  -9   1   1       50.56       75.68     25.85 o 
  -8   1   1       93.45       96.21     37.44 o 
  -7   1   1      177.61      220.84     23.04 o 
  -6   1   1     1002.39     1191.06     45.81 o 
  -5   1   1     1764.12     1737.62     93.36 o 
  -4   1   1      724.85      789.29     52.73 o 
  -3   1   1     3195.54     3146.08    169.70 o 
  -2   1   1     1772.24     1695.97     78.55 o 
  -1   1   1      791.12      784.35     28.59 o 
   1   1   1     5024.77     5228.86    112.91 o 
   2   1   1     1368.95     1327.99     20.00 o 
   3   1   1     3085.59     3232.25    105.62 o 
   4   1   1      282.08      307.16     12.14 o 
   5   1   1      163.93      175.39     15.75 o 
   6   1   1     2404.42     2515.91     91.53 o 
   7   1   1     1585.33     1615.44    156.76 o 
   8   1   1      526.54      515.34     43.92 o 
   9   1   1       17.81       27.34      9.82 o 
  -9   2   1       22.60       23.19     22.62 o 
  -8   2   1      553.31      608.26    119.45 o 
  -7   2   1     1341.90     1448.60     79.04 o 
  -6   2   1     1538.33     1599.48     68.24 o 
  -5   2   1      789.80      862.50     19.12 o 
  -4   2   1      121.79      122.39     18.79 o 
  -3   2   1     9360.33     9345.93    438.29 o 
  -2   2   1    13347.93    12858.07    827.14 o 
  -1   2   1     7506.74     7982.43    164.02 o 
   0   2   1       70.50       92.77     16.56 o 
   1   2   1    12241.29    12989.92    360.34 o 
   2   2   1    30113.36    29531.57    557.43 o 
   3   2   1    13696.13    12762.26    396.77 o 
   4   2   1     2543.31     2521.43     61.69 o 
   5   2   1       71.38       78.23      9.81 o 
   6   2   1     1852.63     1783.22    134.18 o 
   7   2   1     5402.29     5468.01    241.99 o 
   8   2   1     2188.07     2362.10    171.17 o 
   9   2   1       99.83       95.92     12.09 o 
  -8   3   1      253.32      374.51     50.45 o 
  -7   3   1     3564.08     4215.29    247.10 o 
  -6   3   1     4574.35     5093.34    240.24 o 
  -5   3   1     2638.53     2916.61    111.90 o 
  -4   3   1      733.93      667.53     31.93 o 
  -3   3   1     7952.45     7688.55    219.64 o 
  -2   3   1    21699.18    22691.45    299.47 o 
  -1   3   1    31817.42    31900.44    208.59 o 
   0   3   1     6340.16     6389.35    220.90 o 
   1   3   1      383.66      492.69     21.87 o 
   2   3   1    17366.30    16556.48    437.02 o 
   3   3   1    32771.94    31085.41   1350.36 o 
   4   3   1    18366.21    17129.77    270.62 o 
   5   3   1      224.41      214.25     10.48 o 
   6   3   1      376.50      373.24     24.14 o 
   7   3   1     3949.77     3802.80    291.75 o 
   8   3   1     4524.57     4588.25    170.46 o 
   9   3   1     1434.37     1531.14    101.02 o 
  -8   4   1      163.94      173.49     27.87 o 
  -7   4   1      951.72     1232.13     55.15 o 
  -6   4   1     6490.23     6621.04    243.05 o 
  -5   4   1     8146.73     8325.68    406.49 o 
  -4   4   1     2560.97     2482.04     95.24 o 
  -3   4   1      137.26      157.53     15.01 o 
  -2   4   1    11047.82    11554.59    258.17 o 
  -1   4   1    37465.63    38947.09   2019.86 o 
   0   4   1    19934.54    20778.85    434.64 o 
   1   4   1     3759.82     4011.98    123.56 o 
   2   4   1      147.38      186.51     10.53 o 
   3   4   1    14009.64    13438.61    265.19 o 
   4   4   1    20081.37    20234.57    387.73 o 
   5   4   1     7913.21     7469.39    154.25 o 
   6   4   1      502.65      515.55     36.01 o 
   7   4   1      788.75      784.06     56.98 o 
   8   4   1     2453.99     2398.81    112.36 o 
   9   4   1     1743.29     1837.73    117.64 o 
  -7   5   1        4.59       11.44     15.11 o 
  -6   5   1     1706.76     1808.40    138.69 o 
  -5   5   1     6973.27     7059.95    470.03 o 
  -4   5   1     4669.53     4434.52    277.23 o 
  -3   5   1     3476.27     3749.81     40.48 o 
  -2   5   1      174.78      213.56     15.46 o 
  -1   5   1     7466.60     8129.65    276.88 o 
   0   5   1    18019.94    18463.66    350.99 o 
   1   5   1     5725.82     6327.12    151.79 o 
   2   5   1     1878.25     1984.50     56.89 o 
   3   5   1     1844.35     1797.63     37.94 o 
   4   5   1     4602.86     4480.41    118.81 o 
   5   5   1     6633.73     6053.60    222.31 o 
   6   5   1     1007.07     1024.62     41.44 o 
   7   5   1       69.61       80.95      8.29 o 
   8   5   1      302.90      285.97     23.81 o 
   9   5   1      829.65      783.41     52.50 o 
  -7   6   1      213.99      248.89     23.30 o 
  -6   6   1       79.78       84.25     13.18 o 
  -5   6   1     2040.60     1752.32    271.86 o 
  -4   6   1     1768.09     1857.50     88.66 o 
  -3   6   1      532.46      624.81     17.22 o 
  -2   6   1      452.51      459.12     18.05 o 
  -1   6   1      912.10      947.88     16.86 o 
   0   6   1     3268.10     3493.48     75.34 o 
   1   6   1     2682.90     2916.64     67.21 o 
   2   6   1      374.37      382.19     17.28 o 
   3   6   1       48.16       62.91     15.95 o 
   4   6   1      577.84      559.58     18.14 o 
   5   6   1     1230.20     1181.53     32.24 o 
   6   6   1      334.15      352.71     18.11 o 
   7   6   1      155.84      152.23      8.67 o 
   8   6   1      233.34      228.07     21.63 o 
   9   6   1      120.51      123.01     11.06 o 
  -6   7   1      171.02      152.85     19.98 o 
  -5   7   1      346.65      301.87     34.12 o 
  -4   7   1     1025.71      942.78    101.59 o 
  -3   7   1       10.94       36.66     12.57 o 
  -2   7   1      704.88      768.17     21.36 o 
  -1   7   1     1473.66     1608.77     50.48 o 
   0   7   1      416.92      452.26     11.14 o 
   1   7   1      998.76     1117.13     46.84 o 
   2   7   1      713.84      715.19     27.82 o 
   3   7   1     1929.10     1917.07    118.81 o 
   4   7   1     1517.21     1330.87     42.31 o 
   5   7   1      342.80      318.13     19.23 o 
   6   7   1      115.87      133.62      9.02 o 
   7   7   1      208.95      231.77     17.03 o 
   8   7   1      590.65      578.03     65.38 o 
  -5   8   1     1249.18     1035.13    146.53 o 
  -4   8   1     1062.65      988.58     58.54 o 
  -3   8   1      114.71      129.68     11.90 o 
  -2   8   1     1444.82     1504.62     40.55 o 
  -1   8   1     4315.43     4572.31    126.20 o 
   0   8   1     4358.19     4808.66    125.91 o 
   1   8   1     1152.82     1339.07     47.63 o 
   2   8   1       45.75       58.53      8.68 o 
   3   8   1     2788.48     2716.91    121.60 o 
   4   8   1     5408.82     5134.37    216.14 o 
   5   8   1     1972.33     1990.13     30.66 o 
   6   8   1      176.85      178.12     10.06 o 
   7   8   1       47.62       47.03      9.01 o 
   8   8   1      792.47      821.47     79.41 o 
  -4   9   1     1893.36     1780.47    219.02 o 
  -3   9   1     1603.35     1469.84     66.55 o 
  -2   9   1       60.24       71.97     14.75 o 
  -1   9   1     3506.01     3529.37     59.30 o 
   0   9   1     7392.98     8124.28    153.95 o 
   1   9   1     3626.67     4214.09     72.04 o 
   2   9   1     1484.93     1625.70     47.46 o 
   3   9   1      274.79      294.42     22.88 o 
   4   9   1     3363.53     3259.66    171.82 o 
   5   9   1     4013.93     4008.35    110.44 o 
   6   9   1     1047.51     1103.03     43.60 o 
   7   9   1      113.61      102.30     14.59 o 
  -3  10   1     1913.08     1740.89     82.47 o 
  -2  10   1      985.29      932.75     55.89 o 
  -1  10   1       77.93       95.30      9.94 o 
   0  10   1     3494.82     3814.15     82.86 o 
   1  10   1     4243.25     4536.06    248.67 o 
   2  10   1     1983.54     2153.34     80.61 o 
   3  10   1      371.87      376.21     20.86 o 
   4  10   1      345.29      351.44     28.15 o 
   5  10   1     2117.85     1969.22    202.36 o 
   6  10   1     1517.64     1452.39    117.43 o 
  -1  11   1      137.85      146.98     10.28 o 
   0  11   1      219.77      244.59     20.34 o 
   1  11   1     1407.49     1514.13     59.07 o 
   2  11   1     1357.66     1397.49     77.45 o 
   3  11   1      504.61      496.01     31.71 o 
   4  11   1        7.38        5.55      7.60 o 
  -3 -11   2     1423.66     1427.92     89.73 o 
  -2 -11   2     2073.38     2190.01     97.19 o 
  -1 -11   2      333.21      357.52     33.29 o 
   0 -11   2      383.36      382.13     29.15 o 
   1 -11   2     1299.48     1152.18    102.97 o 
  -5 -10   2      278.67      284.48      9.23 o 
  -4 -10   2      143.84      154.36      8.50 o 
  -3 -10   2     1478.09     1604.71     83.66 o 
  -2 -10   2     3945.58     4318.36    176.96 o 
  -1 -10   2     4344.27     4739.63    170.09 o 
   0 -10   2      353.41      389.89     18.26 o 
   1 -10   2      947.43      898.16     47.69 o 
   2 -10   2     2475.76     2206.82    106.79 o 
   3 -10   2     3260.36     2755.44    234.06 o 
  -6  -9   2     2090.92     2344.62    118.13 o 
  -5  -9   2     2188.36     2399.58     91.49 o 
  -4  -9   2      117.36      132.36     13.07 o 
  -3  -9   2      514.12      568.49     29.75 o 
  -2  -9   2     1933.24     2092.08     42.69 o 
  -1  -9   2     4327.39     4816.49    186.36 o 
   0  -9   2     3852.88     4049.19    185.48 o 
   1  -9   2       52.08       72.43     10.79 o 
   2  -9   2     1060.11      979.83     39.14 o 
   3  -9   2     2460.95     2172.09    162.25 o 
   4  -9   2     2428.94     2031.95    270.14 o 
   5  -9   2     1181.92     1109.58    121.23 o 
  -7  -8   2      115.91      129.80      9.66 o 
  -6  -8   2      408.64      478.67     18.69 o 
  -5  -8   2     1760.45     1887.17     90.97 o 
  -4  -8   2     1752.08     1849.75    107.04 o 
  -3  -8   2       35.65       45.99      8.68 o 
  -2  -8   2      897.58     1006.30     26.52 o 
  -1  -8   2     1900.04     2146.37     86.72 o 
   0  -8   2     2549.42     2689.73     72.54 o 
   1  -8   2      792.52      831.36     23.87 o 
   2  -8   2      144.33      169.13     16.47 o 
   3  -8   2      706.52      568.69     23.19 o 
   4  -8   2      598.25      509.80     63.51 o 
   5  -8   2      536.04      398.63     40.53 o 
   6  -8   2       59.22       40.94     13.73 o 
  -8  -7   2        4.00       11.24     13.20 o 
  -7  -7   2      206.71      196.40     17.73 o 
  -6  -7   2      312.57      289.43     20.57 o 
  -5  -7   2      261.14      266.63     13.57 o 
  -4  -7   2      178.13      186.51     15.27 o 
  -3  -7   2       38.48       79.25      9.73 o 
  -2  -7   2      731.65      761.11     13.33 o 
  -1  -7   2      920.60      991.66     27.67 o 
   0  -7   2      101.91      138.53     10.01 o 
   1  -7   2      168.32      185.14     10.24 o 
   2  -7   2      578.59      594.95     18.57 o 
   3  -7   2     2434.64     2190.48     99.21 o 
   4  -7   2      277.39      244.89     10.93 o 
   5  -7   2       47.47       64.44     14.75 o 
   6  -7   2       29.62       38.04     25.88 o 
  -8  -6   2        4.47       16.98      8.36 o 
  -7  -6   2      741.88      700.59     53.75 o 
  -6  -6   2     1811.62     1759.21     63.28 o 
  -5  -6   2      767.66      763.33     37.55 o 
  -4  -6   2       24.38       48.90      9.50 o 
  -3  -6   2      360.06      415.56     31.37 o 
  -2  -6   2     7014.43     7261.62    162.21 o 
  -1  -6   2     6129.61     6345.73     89.80 o 
   0  -6   2      128.87      167.07     20.38 o 
   1  -6   2     1083.42     1084.85     16.68 o 
   2  -6   2     2182.64     2169.10     29.91 o 
   3  -6   2     7224.91     7540.06    289.20 o 
   4  -6   2     3950.69     3683.21    209.39 o 
   5  -6   2      169.93      188.90     30.55 o 
   6  -6   2      660.32      676.00     21.48 o 
   7  -6   2     1248.55     1254.56     83.57 o 
  -8  -5   2        3.39        4.47      7.74 o 
  -7  -5   2      492.69      469.14     17.30 o 
  -6  -5   2     3992.15     3852.40    113.17 o 
  -5  -5   2     5651.93     5497.51    147.28 o 
  -4  -5   2      241.24      260.30     12.62 o 
  -3  -5   2      463.21      464.93     25.70 o 
  -2  -5   2     7480.09     7839.09    266.58 o 
  -1  -5   2    24260.23    25210.90    467.56 o 
   0  -5   2    16603.90    17077.63    274.45 o 
   1  -5   2      249.70      219.82     10.64 o 
   2  -5   2     3081.46     3180.00     90.30 o 
   3  -5   2    11031.44    10880.32    285.83 o 
   4  -5   2    11819.30    11421.42    654.92 o 
   5  -5   2     3720.66     3316.89    427.02 o 
   6  -5   2        3.10       18.54     10.24 o 
   7  -5   2     1271.62     1206.99     77.80 o 
   8  -5   2     2027.08     2016.64    170.75 o 
  -9  -4   2     1151.09     1144.14    159.46 o 
  -8  -4   2      268.82      261.89     16.66 o 
  -7  -4   2        2.05       21.36      8.54 o 
  -6  -4   2     4382.19     4148.81    108.29 o 
  -5  -4   2    11233.38    10676.58     78.22 o 
  -4  -4   2     9479.17     8944.35    845.02 o 
  -3  -4   2      681.91      718.28     49.10 o 
  -2  -4   2     2181.01     2311.71     82.93 o 
  -1  -4   2    19939.89    20343.48    230.53 o 
   0  -4   2    26282.48    27226.59    228.82 o 
   1  -4   2    18607.60    19273.01    309.25 o 
   2  -4   2       49.15       83.46     11.11 o 
   3  -4   2     4006.09     3953.77    202.71 o 
   4  -4   2    13369.33    13121.66    782.63 o 
   5  -4   2    13511.50    14123.29    116.53 o 
   6  -4   2     2498.02     2561.16    131.09 o 
   7  -4   2      154.34      173.12     14.79 o 
   8  -4   2      958.38      891.10     91.48 o 
  -9  -3   2     1445.05     1514.24    125.08 o 
  -8  -3   2      960.34     1005.31     81.77 o 
  -7  -3   2      253.61      240.15     12.39 o 
  -6  -3   2      241.89      259.55     11.57 o 
  -5  -3   2     5063.91     4608.58     41.77 o 
  -4  -3   2    19583.75    17317.11    585.40 o 
  -3  -3   2     7788.57     6989.79    261.29 o 
  -2  -3   2      277.95      305.32     10.54 o 
  -1  -3   2     2871.67     2848.56     82.11 o 
   0  -3   2    23564.30    24333.34    106.77 o 
   1  -3   2    27245.21    28690.90    260.06 o 
   2  -3   2     3411.37     3359.57     89.74 o 
   3  -3   2       39.03       52.30     11.37 o 
   4  -3   2     2131.63     2072.56    169.71 o 
   5  -3   2     5728.46     5686.91    260.68 o 
   6  -3   2     5043.51     5276.71    265.03 o 
   7  -3   2      656.97      693.42     32.44 o 
   8  -3   2      487.73      552.67     41.86 o 
   9  -3   2      581.50      577.85     53.90 o 
  -9  -2   2      609.92      705.92     66.84 o 
  -8  -2   2     1816.19     2068.16    206.56 o 
  -7  -2   2      309.28      301.48     24.39 o 
  -6  -2   2       11.16       26.07     11.21 o 
  -5  -2   2      450.05      422.62     33.80 o 
  -4  -2   2     2896.79     2640.02     91.83 o 
  -3  -2   2    10164.53     9244.15    182.45 o 
  -2  -2   2      489.97      468.68     16.32 o 
  -1  -2   2      144.26      158.69     11.71 o 
   0  -2   2     4314.97     4611.27     76.65 o 
   1  -2   2     7213.14     7628.72    190.86 o 
   2  -2   2    13686.68    14175.62    498.68 o 
   3  -2   2      137.04      232.68     25.08 o 
   4  -2   2     1235.62     1243.26     39.68 o 
   5  -2   2      896.77      954.26     13.32 o 
   6  -2   2      933.46     1041.90     59.86 o 
   7  -2   2      183.61      217.01     16.87 o 
   8  -2   2      143.22      164.75      9.91 o 
   9  -2   2      299.36      279.88     39.04 o 
  -9  -1   2       91.56      113.39     19.40 o 
  -8  -1   2      707.88      757.88     92.70 o 
  -7  -1   2       96.22      138.20     22.92 o 
  -6  -1   2      298.16      291.38     21.67 o 
  -5  -1   2     1225.75     1267.87     46.93 o 
  -4  -1   2     1102.89     1020.91     49.57 o 
  -3  -1   2     2531.41     2359.95    112.54 o 
  -2  -1   2      142.35      164.38     11.82 o 
  -1  -1   2     2501.22     2443.28     83.31 o 
   0  -1   2     2040.11     2099.18     51.82 o 
   1  -1   2      154.08      168.72     13.85 o 
   2  -1   2       88.66      114.72     16.84 o 
   3  -1   2     1288.89     1443.62     19.12 o 
   4  -1   2     6058.67     5948.27    349.88 o 
   5  -1   2     2487.32     2620.54     57.96 o 
   6  -1   2      442.53      475.41     35.20 o 
   7  -1   2       15.81       13.83     11.83 o 
   8  -1   2      644.59      684.44     60.83 o 
   9  -1   2     1117.63     1060.06    137.29 o 
  -9   0   2      602.18      661.34     91.93 o 
  -8   0   2      294.07      301.19     58.81 o 
  -7   0   2      205.01      194.76     38.97 o 
  -6   0   2     1317.76     1447.94    105.49 o 
  -5   0   2     5649.01     5817.04    253.01 o 
  -4   0   2     4395.07     4527.56    185.81 o 
  -3   0   2      374.79      397.35     26.27 o 
  -2   0   2      843.66      982.03     39.32 o 
  -1   0   2    28633.96    23629.62   2482.85 o 
   0   0   2    34888.96    25415.85    312.39 o 
   1   0   2     8965.50    10105.21     89.51 o 
   2   0   2     1147.68     1344.38     41.41 o 
   3   0   2     2058.82     2190.67     84.47 o 
   4   0   2    13794.44    14882.02    367.77 o 
   5   0   2    10697.98    10920.09    324.45 o 
   6   0   2     2706.84     2667.05    297.45 o 
   7   0   2       19.78       35.41      9.77 o 
   8   0   2      940.80      922.93     64.66 o 
   9   0   2     1420.77     1500.79    164.94 o 
  -9   1   2     1550.25     1612.44    380.92 o 
  -8   1   2     1258.74     1291.73    242.03 o 
  -7   1   2     1060.20     1151.71    125.27 o 
  -6   1   2       84.30       86.38     15.61 o 
  -5   1   2     7508.70     7670.14    355.60 o 
  -4   1   2    19437.34    17352.78   1346.44 o 
  -3   1   2     8521.11     8213.76    189.14 o 
  -2   1   2      755.09      806.59     91.35 o 
  -1   1   2     9618.59    10669.59    399.44 o 
   0   1   2    29358.27    26797.85    388.87 o 
   1   1   2    50594.60    43710.23   1587.52 o 
   2   1   2    20656.17    21551.06   1022.74 o 
   3   1   2       92.59      120.17     11.03 o 
   4   1   2     6293.29     6343.81    324.88 o 
   5   1   2    17323.37    17301.21   1133.50 o 
   6   1   2    13610.08    11981.73   1270.66 o 
   7   1   2     1616.75     1684.60    144.73 o 
   8   1   2      130.08      148.38     11.56 o 
   9   1   2      903.31      908.39     84.68 o 
  10   1   2     1387.67     1101.16     39.01 o 
  -8   2   2     2735.04     3341.88    237.15 o 
  -7   2   2     1891.20     1989.49    114.50 o 
  -6   2   2     1170.50     1218.99     68.46 o 
  -5   2   2     1332.97     1412.24     43.05 o 
  -4   2   2    14160.42    14334.36    106.66 o 
  -3   2   2    28489.17    28841.59   1213.14 o 
  -2   2   2    17395.68    18731.24    940.22 o 
  -1   2   2      963.24     1054.14     22.11 o 
   0   2   2    13285.63    14157.79    183.07 o 
   1   2   2    34922.00    32844.36    706.09 o 
   2   2   2    36431.54    34800.97   1698.56 o 
   3   2   2     6572.12     6556.21    218.07 o 
   4   2   2       36.78       59.91     10.22 o 
   5   2   2     4565.71     4132.63    107.70 o 
   6   2   2    11353.75    11386.10    553.11 o 
   7   2   2     5847.41     5977.20    340.75 o 
   8   2   2      505.16      506.13     27.43 o 
   9   2   2      230.86      272.85     27.23 o 
  10   2   2      568.15      464.93     34.40 o 
  -8   3   2     1563.92     1940.84    177.68 o 
  -7   3   2     2675.40     3236.19    191.24 o 
  -6   3   2     2139.44     2442.91     68.90 o 
  -5   3   2      306.57      363.53     27.31 o 
  -4   3   2      838.62      882.88     25.96 o 
  -3   3   2    15002.50    15386.50    410.30 o 
  -2   3   2    14074.51    14438.40    464.67 o 
  -1   3   2     3975.86     4331.31     97.41 o 
   0   3   2      918.96     1068.42     25.88 o 
   1   3   2     7443.38     7571.40     98.83 o 
   2   3   2    33381.75    33459.05    209.55 o 
   3   3   2     9626.67     9587.10    134.83 o 
   4   3   2     1351.38     1363.51     68.99 o 
   5   3   2      199.95      208.51     13.18 o 
   6   3   2     1700.95     1633.40     95.94 o 
   7   3   2     2856.69     2893.21    206.30 o 
   8   3   2      855.42      862.72     60.84 o 
   9   3   2        5.48       24.41      9.44 o 
  -8   4   2      278.63      345.75     46.21 o 
  -7   4   2     1554.63     1969.19    127.68 o 
  -6   4   2      615.13      832.86     42.23 o 
  -5   4   2      218.28      260.73     23.61 o 
  -4   4   2       37.83       66.52     17.06 o 
  -3   4   2     1715.07     1781.77     39.81 o 
  -2   4   2     5143.93     5344.40    116.29 o 
  -1   4   2     2439.09     2565.95     61.59 o 
   0   4   2       14.41       91.34     18.90 o 
   1   4   2      243.45      259.02     15.97 o 
   2   4   2     1499.17     1533.37     26.36 o 
   3   4   2     2947.69     2829.21    139.87 o 
   4   4   2      651.68      778.54     36.82 o 
   5   4   2      957.11      882.17     37.41 o 
   6   4   2      536.69      554.91     41.32 o 
   7   4   2      739.39      740.79     26.90 o 
   8   4   2      264.43      253.17     25.83 o 
   9   4   2       14.37       31.89     10.36 o 
  -7   5   2      558.21      639.54     17.50 o 
  -6   5   2      292.87      369.71     26.34 o 
  -5   5   2      136.55      139.80     19.60 o 
  -4   5   2     1107.13     1155.73     44.36 o 
  -3   5   2      844.81      970.91     50.00 o 
  -2   5   2     1635.56     1747.35     18.85 o 
  -1   5   2       24.29       71.05     15.58 o 
   0   5   2     1657.01     1756.24     47.86 o 
   1   5   2     4175.01     4166.04    140.32 o 
   2   5   2     2078.04     2105.75     17.65 o 
   3   5   2      616.82      594.73     12.15 o 
   4   5   2      500.80      529.11     25.66 o 
   5   5   2     1763.57     1648.24     60.34 o 
   6   5   2     2317.52     2205.53     54.02 o 
   7   5   2      621.09      593.65     32.98 o 
   8   5   2       35.94       52.59      9.37 o 
   9   5   2       67.60       69.24      7.81 o 
  -7   6   2      840.94      986.91     71.58 o 
  -6   6   2      551.83      528.92     46.61 o 
  -5   6   2       53.29       62.50     15.09 o 
  -4   6   2     3051.97     3223.25    203.43 o 
  -3   6   2     4928.48     5538.25    191.94 o 
  -2   6   2     3298.50     3623.41     24.84 o 
  -1   6   2      535.09      591.33     14.78 o 
   0   6   2     1768.53     1776.82     58.62 o 
   1   6   2    12773.03    12757.11    282.45 o 
   2   6   2     9248.12     9454.84     73.15 o 
   3   6   2     3845.41     3777.04     94.63 o 
   4   6   2       24.04       44.47      9.01 o 
   5   6   2     1409.77     1370.38     47.04 o 
   6   6   2     5612.22     5572.23    312.95 o 
   7   6   2     2799.96     2701.93    129.26 o 
   8   6   2      293.97      280.93     19.90 o 
   9   6   2       20.14       30.09      7.38 o 
  -6   7   2     1659.21     1494.72    212.29 o 
  -5   7   2      405.21      353.97     57.74 o 
  -4   7   2      963.00     1005.60     21.97 o 
  -3   7   2     7249.38     7248.76    220.71 o 
  -2   7   2     8788.27     9551.36    301.32 o 
  -1   7   2     5039.01     5303.68    118.68 o 
   0   7   2       46.09       73.99     14.65 o 
   1   7   2     2492.04     2529.25     57.32 o 
   2   7   2    14479.23    15269.99    380.04 o 
   3   7   2     9514.40     9560.44    172.45 o 
   4   7   2     1336.43     1308.34     58.31 o 
   5   7   2       29.66       33.55      8.76 o 
   6   7   2     1661.69     1547.64     78.96 o 
   7   7   2     4738.26     4562.39    456.09 o 
   8   7   2     1506.41     1568.18     87.18 o 
  -5   8   2     1309.55     1103.50    168.01 o 
  -4   8   2      319.95      315.63     19.87 o 
  -3   8   2     1464.46     1471.64     52.74 o 
  -2   8   2     6964.59     7433.83    246.55 o 
  -1   8   2     7048.23     7629.41    241.27 o 
   0   8   2     2042.53     2209.70     78.50 o 
   1   8   2      135.21      134.39     10.35 o 
   2   8   2     4323.99     4631.63    152.57 o 
   3   8   2     7153.20     6671.06    438.04 o 
   4   8   2     4488.92     4154.35    234.63 o 
   5   8   2      599.43      598.24     21.94 o 
   6   8   2       49.78       81.90     10.11 o 
   7   8   2     1217.88     1365.49     63.07 o 
   8   8   2     1198.60     1043.54    137.36 o 
  -4   9   2      539.72      476.52     24.59 o 
  -3   9   2       75.98       94.80     10.61 o 
  -2   9   2     1470.13     1486.49     76.52 o 
  -1   9   2     2920.61     3013.08     90.06 o 
   0   9   2     2145.41     2393.83     45.78 o 
   1   9   2      531.18      589.09     16.11 o 
   2   9   2       31.55       61.32      9.87 o 
   3   9   2     1991.54     1898.80    113.78 o 
   4   9   2     1834.46     1784.40     83.64 o 
   5   9   2      520.97      519.49     23.31 o 
   6   9   2        5.78       16.29      9.29 o 
   7   9   2       69.39       80.13     10.18 o 
  -3  10   2       42.63       44.41      9.53 o 
  -2  10   2      217.93      190.97      9.62 o 
  -1  10   2      482.89      495.85     25.97 o 
   0  10   2      542.09      528.11     58.50 o 
   1  10   2        0.99        5.80     10.95 o 
   2  10   2       25.35       25.98      8.14 o 
   3  10   2      192.91      189.08     20.62 o 
   4  10   2      350.41      335.29     33.05 o 
   5  10   2      202.84      218.64     15.38 o 
   6  10   2      139.06      147.32      8.84 o 
  -1  11   2      449.01      414.39     28.58 o 
   0  11   2      175.93      181.46     12.21 o 
   1  11   2       95.37      115.67      9.99 o 
   2  11   2      991.91     1042.20     74.67 o 
   3  11   2      546.83      577.54     33.86 o 
   4  11   2      371.67      350.90     46.78 o 
  -2 -11   3      596.64      604.07     31.80 o 
  -1 -11   3      221.04      206.66     16.51 o 
   0 -11   3      938.88      943.23     72.27 o 
   1 -11   3     1377.30     1048.27     23.82 o 
  -5 -10   3       83.06       95.29     16.97 o 
  -4 -10   3      213.62      248.78     14.82 o 
  -3 -10   3      832.32      949.33     45.91 o 
  -2 -10   3     1003.25     1085.90     37.78 o 
  -1 -10   3       38.85       33.68      8.42 o 
   0 -10   3      357.21      375.51     11.60 o 
   1 -10   3      519.01      459.43     37.65 o 
   2 -10   3      696.52      597.94     68.83 o 
   3 -10   3      168.66      110.78     13.27 o 
  -6  -9   3       34.48       62.20     11.00 o 
  -5  -9   3      394.20      407.03     11.00 o 
  -4  -9   3      595.17      632.19     18.67 o 
  -3  -9   3      102.10      112.37      8.09 o 
  -2  -9   3       18.97       30.03     14.01 o 
  -1  -9   3        3.25       23.40     10.41 o 
   0  -9   3      685.27      779.45     34.17 o 
   1  -9   3      637.16      615.82     44.82 o 
   2  -9   3       54.62       67.29      9.37 o 
   3  -9   3       50.52       51.16      9.60 o 
   4  -9   3      127.18       88.69     16.04 o 
   5  -9   3      787.09      618.18    210.87 o 
  -7  -8   3       60.97       66.06     10.24 o 
  -6  -8   3        1.61        3.16      9.41 o 
  -5  -8   3      405.38      400.96     11.98 o 
  -4  -8   3     1930.22     2117.06     98.74 o 
  -3  -8   3     1863.67     2067.35     82.25 o 
  -2  -8   3       26.71       35.77      8.59 o 
  -1  -8   3     1579.88     1713.25     24.35 o 
   0  -8   3     2769.85     3199.54     99.57 o 
   1  -8   3     5479.13     5282.08    216.19 o 
   2  -8   3     1132.51     1057.94     38.80 o 
   3  -8   3      283.83      251.83     10.27 o 
   4  -8   3     1409.20     1231.70    114.21 o 
   5  -8   3     1574.01     1464.45    139.34 o 
   6  -8   3     1942.50     1776.36    261.25 o 
  -7  -7   3      839.13      826.01     32.46 o 
  -6  -7   3        9.77       22.20      9.29 o 
  -5  -7   3      594.01      640.67     31.31 o 
  -4  -7   3     4252.65     4582.08    148.53 o 
  -3  -7   3     7923.84     8911.58    294.77 o 
  -2  -7   3     2264.44     2503.15     58.42 o 
  -1  -7   3       90.50      117.99      9.71 o 
   0  -7   3     3105.58     3421.94    106.70 o 
   1  -7   3    12262.36    11742.79    309.99 o 
   2  -7   3     9602.72     8628.70    288.44 o 
   3  -7   3     1229.39     1066.57     23.11 o 
   4  -7   3      993.78      872.01    110.71 o 
   5  -7   3     3340.63     2585.98    209.44 o 
   6  -7   3     3934.68     4187.33    248.42 o 
  -8  -6   3      961.06      899.12    166.24 o 
  -7  -6   3     2732.42     2691.37    120.80 o 
  -6  -6   3      984.19      885.09     61.65 o 
  -5  -6   3        0.33       20.49      9.98 o 
  -4  -6   3     1850.07     1844.39     79.36 o 
  -3  -6   3    11705.16    12643.04    436.95 o 
  -2  -6   3    13890.31    14449.60    538.57 o 
  -1  -6   3     2119.34     2262.65     43.05 o 
   0  -6   3     1046.27      998.80     20.13 o 
   1  -6   3     4795.21     4788.02    164.82 o 
   2  -6   3    15706.61    14858.29    424.01 o 
   3  -6   3    10713.64    10397.20    459.39 o 
   4  -6   3      808.83      788.54     49.16 o 
   5  -6   3     1039.95     1024.07    103.79 o 
   6  -6   3     2706.41     2556.24    206.46 o 
   7  -6   3     3556.41     3158.04    378.17 o 
  -8  -5   3      305.06      320.73     34.86 o 
  -7  -5   3     2411.65     2232.27    158.03 o 
  -6  -5   3     2901.50     2732.78     84.36 o 
  -5  -5   3      790.76      779.07     18.26 o 
  -4  -5   3       36.27       32.91      9.99 o 
  -3  -5   3     2358.43     2416.61     87.67 o 
  -2  -5   3    11611.61    11900.52    464.26 o 
  -1  -5   3    12354.39    13045.89    182.73 o 
   0  -5   3     1039.78     1037.94     21.43 o 
   1  -5   3     1690.88     1754.78     32.21 o 
   2  -5   3     5955.40     5572.78     83.90 o 
   3  -5   3     8339.47     8433.16    203.02 o 
   4  -5   3     4342.40     4162.37    362.03 o 
   5  -5   3       54.88       46.90     10.13 o 
   6  -5   3      825.51      760.59     52.65 o 
   7  -5   3     1301.26     1309.43    108.54 o 
   8  -5   3     1049.48     1118.77     96.89 o 
  -8  -4   3       94.58       88.84      8.82 o 
  -7  -4   3      388.53      396.40     25.66 o 
  -6  -4   3     1995.22     1868.67     68.62 o 
  -5  -4   3      944.15      925.25     20.48 o 
  -4  -4   3      115.12      108.93      9.92 o 
  -3  -4   3      352.92      348.45     29.98 o 
  -2  -4   3     2495.37     2403.64    121.43 o 
  -1  -4   3     4355.46     4449.95     71.47 o 
   0  -4   3     1719.16     1881.63     40.44 o 
   1  -4   3       75.32       90.87     11.88 o 
   2  -4   3      559.09      542.40     12.18 o 
   3  -4   3     2519.76     2449.52     70.49 o 
   4  -4   3     1053.73      945.63     24.20 o 
   5  -4   3       72.45       95.22     13.00 o 
   6  -4   3      816.85      805.71     30.50 o 
   7  -4   3      618.14      640.85     39.12 o 
   8  -4   3      140.86      127.32     15.60 o 
  -8  -3   3      306.04      273.18     13.76 o 
  -7  -3   3      286.31      259.99     21.92 o 
  -6  -3   3      771.56      750.85     31.22 o 
  -5  -3   3      265.59      232.47     10.30 o 
  -4  -3   3      409.88      396.33     13.40 o 
  -3  -3   3     3047.34     2942.41    142.53 o 
  -2  -3   3     1504.55     1485.89     72.19 o 
  -1  -3   3      107.12      117.52      9.82 o 
   0  -3   3      328.13      430.87     13.81 o 
   1  -3   3     4480.61     5077.25     91.19 o 
   2  -3   3     9116.17     8543.37    173.90 o 
   3  -3   3      291.94      291.60     11.74 o 
   4  -3   3       63.03       53.69     10.42 o 
   5  -3   3       99.37      142.36     16.98 o 
   6  -3   3     2007.31     2213.17     58.65 o 
   7  -3   3     1891.18     2017.23     90.73 o 
   8  -3   3      216.73      209.50     11.89 o 
   9  -3   3       34.03       27.63     16.26 o 
  -8  -2   3      842.12      914.49     66.22 o 
  -7  -2   3     2216.73     2235.83    156.57 o 
  -6  -2   3     1152.34     1015.92     59.50 o 
  -5  -2   3      151.46      137.82      9.72 o 
  -4  -2   3      812.76      729.02     13.74 o 
  -3  -2   3    12509.18    11988.18    394.65 o 
  -2  -2   3    16287.61    14701.85    540.40 o 
  -1  -2   3     2369.38     2345.22     76.37 o 
   0  -2   3      654.44      713.48     15.29 o 
   1  -2   3     7111.59     7011.25    222.45 o 
   2  -2   3    28530.64    27061.72    825.23 o 
   3  -2   3    15396.74    13795.08    419.65 o 
   4  -2   3     1029.83     1071.74     38.29 o 
   5  -2   3     1977.35     1881.25     92.76 o 
   6  -2   3     4680.87     4569.77    233.38 o 
   7  -2   3     5015.94     4995.78    227.83 o 
   8  -2   3     2378.72     2545.48    151.57 o 
   9  -2   3       72.94       70.25      9.30 o 
  -9  -1   3       66.96       60.34     44.48 o 
  -8  -1   3       96.86      106.47     15.96 o 
  -7  -1   3     3583.23     3865.10    536.74 o 
  -6  -1   3     5658.88     5110.80    819.52 o 
  -5  -1   3     2368.98     2284.15    125.30 o 
  -4  -1   3       21.39       33.07     13.04 o 
  -3  -1   3     7660.75     6804.90    255.11 o 
  -2  -1   3    48721.10    39722.44   3087.97 o 
  -1  -1   3    25475.85    24175.46    628.37 o 
   0  -1   3     9108.01     9437.70    243.64 o 
   1  -1   3     2250.65     2476.91     60.58 o 
   2  -1   3    26176.56    25483.38   1395.53 o 
   3  -1   3    35968.93    35382.90   1479.89 o 
   4  -1   3    14766.16    14015.83    447.93 o 
   5  -1   3     1193.97     1184.95     46.59 o 
   6  -1   3     2286.00     2219.48    118.87 o 
   7  -1   3     5869.08     6375.46    328.84 o 
   8  -1   3     5067.76     5708.50    356.27 o 
   9  -1   3     1402.10     1421.04    160.19 o 
  -8   0   3       51.79       43.58     18.97 o 
  -7   0   3     1701.27     1824.49    370.02 o 
  -6   0   3     6916.87     7419.05    518.23 o 
  -5   0   3     7727.64     7777.55    559.44 o 
  -4   0   3     4572.10     4839.54    308.05 o 
  -3   0   3       16.73       33.63     19.36 o 
  -2   0   3    15968.19    12933.14   1250.54 o 
  -1   0   3    39379.11    29166.81   1346.25 o 
   0   0   3    36933.75    34545.58   1917.30 o 
   1   0   3     2850.25     3165.83    162.65 o 
   2   0   3     4304.86     4726.23    135.32 o 
   3   0   3    20925.94    22393.36    177.93 o 
   4   0   3    30238.61    31066.52   1319.33 o 
   5   0   3     8624.08     8742.47    494.60 o 
   6   0   3       46.77       68.79     24.28 o 
   7   0   3     1085.94     1101.11    109.40 o 
   8   0   3     2834.37     2916.00    184.65 o 
   9   0   3     2610.12     2637.52    246.64 o 
  10   0   3      350.20      249.80     25.48 o 
  -8   1   3      151.44      183.94     44.78 o 
  -7   1   3       18.09       13.69     15.01 o 
  -6   1   3     2797.72     2859.42    189.22 o 
  -5   1   3     6246.03     6597.09    397.66 o 
  -4   1   3     5585.77     5841.68    209.36 o 
  -3   1   3      461.76      481.88     35.43 o 
  -2   1   3       96.69      123.46     25.00 o 
  -1   1   3    15889.82    13355.60   4058.73 o 
   0   1   3    22321.04    24219.75    278.04 o 
   1   1   3    22609.29    23113.74   1714.32 o 
   2   1   3      573.52      671.46     51.86 o 
   3   1   3      939.77     1027.39     38.87 o 
   4   1   3     7615.13     7596.71    126.14 o 
   5   1   3     7479.02     7243.34    618.99 o 
   6   1   3     1348.25     1416.04     74.84 o 
   7   1   3      441.92      453.67     42.73 o 
   8   1   3      736.43      817.63     61.24 o 
   9   1   3      640.98      612.14     73.85 o 
  10   1   3      613.64      564.78     53.16 o 
  -8   2   3      156.27      194.61     50.38 o 
  -7   2   3        7.39       23.49     16.55 o 
  -6   2   3      313.36      324.63     16.88 o 
  -5   2   3     1528.78     1698.85     37.85 o 
  -4   2   3     3015.85     3174.07     34.61 o 
  -3   2   3      121.98      144.05     30.63 o 
  -2   2   3      216.08      256.04     23.48 o 
  -1   2   3      719.54      775.24     41.18 o 
   0   2   3     3338.16     3299.07    150.01 o 
   1   2   3     1916.07     2066.92     27.73 o 
   2   2   3       11.08       66.26     13.19 o 
   3   2   3     1105.90     1089.18     32.18 o 
   4   2   3      705.84      701.66     14.32 o 
   5   2   3     1265.58     1291.23     53.29 o 
   6   2   3      324.31      378.54     21.07 o 
   7   2   3      269.64      260.16     12.00 o 
   8   2   3      602.68      623.57     30.72 o 
   9   2   3      197.69      218.00     19.76 o 
  10   2   3       61.53       50.01     15.21 o 
  -8   3   3       43.98       30.04     26.53 o 
  -7   3   3      398.28      477.44     30.78 o 
  -6   3   3      418.55      497.41     19.02 o 
  -5   3   3     1816.45     2112.90     61.83 o 
  -4   3   3      493.10      539.84     32.23 o 
  -3   3   3       65.89       97.70     24.84 o 
  -2   3   3     5072.10     5480.25    230.02 o 
  -1   3   3     3688.22     4008.77    108.06 o 
   0   3   3     1409.63     1537.82     44.93 o 
   1   3   3      130.54      242.29     13.61 o 
   2   3   3     1632.79     1565.65     69.56 o 
   3   3   3    13249.85    13325.01    469.44 o 
   4   3   3     3671.10     3606.24    101.86 o 
   5   3   3      289.36      264.66      9.81 o 
   6   3   3       38.83       51.19      9.33 o 
   7   3   3     1246.25     1201.01     50.11 o 
   8   3   3     2076.69     2083.34    139.74 o 
   9   3   3      730.52      747.99     60.35 o 
  10   3   3       33.33       26.78      9.47 o 
  -7   4   3      265.58      388.13     47.34 o 
  -6   4   3     2634.38     2870.72     62.81 o 
  -5   4   3     2823.79     3232.85     44.22 o 
  -4   4   3     1323.07     1442.91    105.95 o 
  -3   4   3      112.85      119.47     16.22 o 
  -2   4   3     7285.29     7892.13    257.68 o 
  -1   4   3    20329.72    21255.47    608.16 o 
   0   4   3    11638.72    12302.75    138.30 o 
   1   4   3     2754.51     2978.00     66.85 o 
   2   4   3      898.64      830.91     13.20 o 
   3   4   3    12438.64    12088.96    249.50 o 
   4   4   3    14524.98    13206.39    479.04 o 
   5   4   3     6141.12     5513.83    161.44 o 
   6   4   3       60.48       66.04      8.84 o 
   7   4   3     1029.69     1065.48     41.25 o 
   8   4   3     2162.39     2057.36    132.78 o 
   9   4   3     2686.94     2661.77    232.08 o 
  -7   5   3       62.79       34.16     17.16 o 
  -6   5   3     1766.84     1990.08    130.42 o 
  -5   5   3     5352.45     5866.90    305.53 o 
  -4   5   3     6871.56     6721.04    529.65 o 
  -3   5   3     1764.97     1837.26     51.30 o 
  -2   5   3      193.85      208.21     14.98 o 
  -1   5   3    12664.81    12950.69    514.41 o 
   0   5   3    22240.15    22558.76    451.26 o 
   1   5   3    15828.48    15521.38    220.79 o 
   2   5   3      513.26      477.65     11.37 o 
   3   5   3     2102.42     2061.50     54.62 o 
   4   5   3    12613.87    11664.53    302.39 o 
   5   5   3    14324.05    13693.65    341.10 o 
   6   5   3     3286.07     3112.52    230.56 o 
   7   5   3       29.60       43.80      8.77 o 
   8   5   3      626.53      598.56     45.18 o 
   9   5   3     1841.98     1835.47    175.08 o 
  -6   6   3       83.91       63.86     24.76 o 
  -5   6   3     2328.70     2479.75    185.96 o 
  -4   6   3     5770.40     5875.94    272.19 o 
  -3   6   3     5554.06     5818.41    221.52 o 
  -2   6   3     1470.75     1458.84     49.10 o 
  -1   6   3      879.51      912.51     40.70 o 
   0   6   3    10154.22    10354.69    241.31 o 
   1   6   3    17675.50    18444.87    240.74 o 
   2   6   3     5430.06     5259.12     98.06 o 
   3   6   3      457.51      497.95     11.04 o 
   4   6   3     1160.27     1102.33     45.52 o 
   5   6   3     7025.52     6533.39    420.05 o 
   6   6   3     5159.55     4523.68    270.37 o 
   7   6   3      468.19      387.09     10.48 o 
   8   6   3       14.38       26.72      7.54 o 
   9   6   3      384.65      386.81     30.37 o 
  -6   7   3      170.31      177.50     36.88 o 
  -5   7   3      207.51      204.39     26.14 o 
  -4   7   3     2201.73     2105.75     83.38 o 
  -3   7   3     3176.28     3272.39     79.35 o 
  -2   7   3      752.66      784.05     35.08 o 
  -1   7   3      611.59      623.25     13.19 o 
   0   7   3      723.70      744.13     24.15 o 
   1   7   3     5784.52     6035.05     95.50 o 
   2   7   3     3848.83     3741.95    187.15 o 
   3   7   3      601.35      591.35     28.91 o 
   4   7   3       31.23       68.12      9.84 o 
   5   7   3      635.41      625.75     23.24 o 
   6   7   3     1808.66     1587.41    191.84 o 
   7   7   3      706.75      693.10     50.93 o 
   8   7   3        1.65       14.83      7.21 o 
   9   7   3       90.96       41.01     19.63 o 
  -5   8   3       39.03       22.95     12.54 o 
  -4   8   3      377.81      337.79     12.83 o 
  -3   8   3     1209.34     1247.36     30.54 o 
  -2   8   3      179.83      203.34     12.16 o 
  -1   8   3       64.28       94.38     21.21 o 
   0   8   3      235.71      220.48     25.78 o 
   1   8   3      272.48      391.99     26.10 o 
   2   8   3      826.94      851.30     27.89 o 
   3   8   3        4.17       21.09      9.29 o 
   4   8   3      387.95      390.24     34.11 o 
   5   8   3      285.03      288.79     12.32 o 
   6   8   3      282.54      289.40     12.27 o 
   7   8   3      215.81      224.56     16.40 o 
   8   8   3       69.79       79.16     11.68 o 
  -4   9   3      484.41      435.59     29.45 o 
  -3   9   3      545.34      538.16     18.25 o 
  -2   9   3       57.45       62.84     10.60 o 
  -1   9   3      768.62      721.30     46.41 o 
   0   9   3     1823.44     1929.98     20.66 o 
   1   9   3     1357.43     1461.18     51.62 o 
   2   9   3      569.10      602.33     31.40 o 
   3   9   3       54.68       75.58      9.50 o 
   4   9   3     1454.78     1296.68    100.73 o 
   5   9   3     1574.13     1620.90     42.17 o 
   6   9   3      392.77      358.17     22.59 o 
   7   9   3       68.91       60.48      8.87 o 
  -3  10   3      970.03      958.59     25.40 o 
  -2  10   3      687.53      678.62     25.63 o 
  -1  10   3      185.61      187.29     10.86 o 
   0  10   3     2552.23     2653.75     76.43 o 
   1  10   3     3316.74     3334.00    115.48 o 
   2  10   3     1359.21     1362.16    119.51 o 
   3  10   3      402.05      398.99     15.86 o 
   4  10   3      477.22      459.11     36.96 o 
   5  10   3     2225.99     2230.47    127.01 o 
   6  10   3     2066.97     2001.24     85.60 o 
  -1  11   3      284.64      318.02     54.95 o 
   0  11   3      289.72      279.86     10.92 o 
   1  11   3     3040.98     3106.00    196.39 o 
   2  11   3     2768.60     2786.29    223.91 o 
   3  11   3      806.23      723.80     77.37 o 
   4  11   3       77.24       80.47     17.46 o 
  -1 -11   4      173.24      213.03     64.44 o 
  -4 -10   4       44.38       43.93      8.84 o 
  -3 -10   4      353.75      393.36     25.84 o 
  -2 -10   4     1610.67     1729.29     69.91 o 
  -1 -10   4     1853.85     1944.00     49.90 o 
   0 -10   4      187.29      179.94     14.04 o 
   1 -10   4      497.77      465.88     22.30 o 
   2 -10   4     1329.50     1152.27    129.07 o 
   3 -10   4     2233.85     1613.44    337.56 o 
  -5  -9   4     1516.15     1693.07     28.95 o 
  -4  -9   4      100.90       97.46     14.39 o 
  -3  -9   4      472.20      527.35     24.52 o 
  -2  -9   4     2138.55     2229.86     50.62 o 
  -1  -9   4     4797.30     5146.36    169.71 o 
   0  -9   4     3392.87     3482.94     80.78 o 
   1  -9   4        9.84       19.79      8.25 o 
   2  -9   4     1368.86     1124.06    122.38 o 
   3  -9   4     3508.30     2686.05    324.53 o 
   4  -9   4     3900.11     2798.00    280.34 o 
  -6  -8   4      704.74      774.80     35.89 o 
  -5  -8   4     3317.41     3584.57     26.12 o 
  -4  -8   4     2584.59     2941.66     34.08 o 
  -3  -8   4       44.55       46.03      8.48 o 
  -2  -8   4     1008.75     1143.62     28.32 o 
  -1  -8   4     4946.76     5348.34    178.20 o 
   0  -8   4     7804.35     8182.46    247.98 o 
   1  -8   4     3230.89     3117.48    173.35 o 
   2  -8   4       14.27       21.07      9.17 o 
   3  -8   4     2095.66     1738.01     79.54 o 
   4  -8   4     3455.04     2855.89    268.14 o 
   5  -8   4     3381.54     3185.62    493.99 o 
   6  -8   4      869.97      622.94    129.81 o 
  -7  -7   4        1.36       10.28      9.38 o 
  -6  -7   4      279.52      326.08     10.01 o 
  -5  -7   4     1447.34     1663.68     84.72 o 
  -4  -7   4     2886.13     3305.56    219.38 o 
  -3  -7   4     1499.14     1672.39     51.64 o 
  -2  -7   4       29.70       43.41      8.19 o 
  -1  -7   4     1307.62     1474.63     37.72 o 
   0  -7   4     4163.59     4350.41    121.97 o 
   1  -7   4     7446.36     7050.51    333.40 o 
   2  -7   4      972.91      887.35     55.51 o 
   3  -7   4      149.47      126.59      9.26 o 
   4  -7   4     1291.83     1134.20    137.24 o 
   5  -7   4     1823.92     1591.17    177.81 o 
   6  -7   4     1282.57     1154.73    140.27 o 
  -7  -6   4       21.67       48.76     14.09 o 
  -6  -6   4      167.95      162.71     10.29 o 
  -5  -6   4      421.96      438.37     18.86 o 
  -4  -6   4     1831.53     1875.74    116.15 o 
  -3  -6   4     1519.72     1696.56     85.10 o 
  -2  -6   4       13.01       33.84      8.73 o 
  -1  -6   4      577.51      630.49     17.10 o 
   0  -6   4      436.24      463.00     10.63 o 
   1  -6   4     1093.52     1159.61     46.41 o 
   2  -6   4      374.87      347.56     19.89 o 
   3  -6   4       35.92       51.34      9.58 o 
   4  -6   4      961.58      946.59     85.31 o 
   5  -6   4      475.58      474.41     63.06 o 
   6  -6   4      133.50      124.68     14.32 o 
   7  -6   4       27.11       38.24      8.59 o 
  -8  -5   4      151.11      118.79     36.40 o 
  -7  -5   4       62.86       64.95     10.64 o 
  -6  -5   4      715.83      548.50     45.66 o 
  -5  -5   4      920.11      869.87     21.18 o 
  -4  -5   4      350.01      387.54     30.35 o 
  -3  -5   4      222.43      228.98     15.93 o 
  -2  -5   4      356.82      382.80     10.85 o 
  -1  -5   4     3587.53     3734.28     68.96 o 
   0  -5   4     4385.83     4584.08     41.80 o 
   1  -5   4      255.23      289.64     10.44 o 
   2  -5   4      464.24      427.46     10.48 o 
   3  -5   4     2372.54     1973.43     25.16 o 
   4  -5   4     2552.80     2560.11    231.29 o 
   5  -5   4     1929.32     1691.70    186.24 o 
   6  -5   4       65.14       66.25      9.39 o 
   7  -5   4      350.01      362.80     21.68 o 
   8  -5   4      731.11      738.93     83.09 o 
  -8  -4   4      295.57      258.34     28.47 o 
  -7  -4   4       10.07        5.94      8.64 o 
  -6  -4   4      764.87      643.61     44.11 o 
  -5  -4   4     3631.16     3093.49    120.82 o 
  -4  -4   4     3846.09     3789.40     89.88 o 
  -3  -4   4      431.23      453.63     20.18 o 
  -2  -4   4     1734.06     1780.49     87.10 o 
  -1  -4   4     7238.09     7440.63    274.82 o 
   0  -4   4    17775.46    18243.76    214.40 o 
   1  -4   4     8172.86     8304.44    232.03 o 
   2  -4   4       26.50       57.10     13.20 o 
   3  -4   4     3633.76     3251.75    106.51 o 
   4  -4   4     9623.81     8581.27    306.63 o 
   5  -4   4    10626.75    10757.24   1177.54 o 
   6  -4   4     1547.46     1470.03    116.38 o 
   7  -4   4      163.21      163.96     11.67 o 
   8  -4   4     1301.54     1323.75    111.11 o 
  -8  -3   4      866.52      827.62     61.01 o 
  -7  -3   4      138.85      128.39     14.33 o 
  -6  -3   4      143.97      143.04     11.17 o 
  -5  -3   4     5239.12     4770.05     93.66 o 
  -4  -3   4    13065.98    12482.86    464.48 o 
  -3  -3   4     6623.08     6303.99    222.16 o 
  -2  -3   4      480.63      470.01     27.13 o 
  -1  -3   4     3948.28     4127.59    111.91 o 
   0  -3   4    24923.21    25075.07    630.24 o 
   1  -3   4    31330.63    30291.36    914.67 o 
   2  -3   4     5829.37     5353.02    113.12 o 
   3  -3   4       54.63       57.73     10.39 o 
   4  -3   4     7596.41     7904.82    124.97 o 
   5  -3   4    11519.81    11959.95    565.91 o 
   6  -3   4    11587.60    12176.49    728.95 o 
   7  -3   4     1119.37     1277.60     64.23 o 
   8  -3   4      331.15      314.36     34.42 o 
   9  -3   4     1372.29     1418.64    131.18 o 
  -8  -2   4     2072.11     2297.18    136.88 o 
  -7  -2   4     1129.03     1211.25     82.50 o 
  -6  -2   4       98.83       90.81      9.92 o 
  -5  -2   4      571.43      538.95     21.97 o 
  -4  -2   4    10245.10     9165.56    273.71 o 
  -3  -2   4    16080.98    14397.48    538.94 o 
  -2  -2   4     5946.09     5553.52    219.70 o 
  -1  -2   4       33.69       37.73      9.71 o 
   0  -2   4     4949.36     4879.84     99.63 o 
   1  -2   4    32856.82    32664.62    937.37 o 
   2  -2   4    31072.44    28740.28   1224.66 o 
   3  -2   4     5990.81     5830.90    305.35 o 
   4  -2   4      499.46      487.78     37.17 o 
   5  -2   4     4718.10     4918.53     97.58 o 
   6  -2   4     7450.08     7722.26    661.89 o 
   7  -2   4     4102.29     4192.30    306.69 o 
   8  -2   4      303.11      321.25     32.27 o 
   9  -2   4      403.41      408.38     48.81 o 
  -8  -1   4     1355.27     1581.35    172.13 o 
  -7  -1   4     1937.95     2165.44    168.89 o 
  -6  -1   4      664.26      660.28     38.54 o 
  -5  -1   4       10.47       31.03     10.43 o 
  -4  -1   4     2572.19     2313.85     69.84 o 
  -3  -1   4     8284.60     7270.35    153.97 o 
  -2  -1   4    10920.95    10100.92    448.66 o 
  -1  -1   4     3196.13     3188.57     88.13 o 
   0  -1   4      949.56     1000.29     26.76 o 
   1  -1   4     2977.78     2864.80     85.12 o 
   2  -1   4    12300.06    11867.61    558.62 o 
   3  -1   4     6632.25     6139.69    244.61 o 
   4  -1   4      837.01      920.45     15.78 o 
   5  -1   4     1201.56     1220.72     70.25 o 
   6  -1   4     1785.69     1864.52    168.01 o 
   7  -1   4     2599.69     2919.71    120.54 o 
   8  -1   4      588.59      598.33     57.47 o 
   9  -1   4       23.79       18.32      8.07 o 
  -8   0   4      290.19      301.11     48.86 o 
  -7   0   4     1175.65     1105.02     36.90 o 
  -6   0   4      473.64      437.35     42.12 o 
  -5   0   4       59.88       84.60     37.49 o 
  -4   0   4      476.62      446.01     20.03 o 
  -3   0   4     2547.80     2443.24     89.37 o 
  -2   0   4     4115.36     4040.36    311.17 o 
  -1   0   4       74.24      105.95     33.10 o 
   0   0   4      237.85      385.81     19.66 o 
   1   0   4     2000.13     2040.34     86.94 o 
   2   0   4     2444.20     2406.64    180.67 o 
   3   0   4      422.71      420.68     13.37 o 
   4   0   4        2.96       60.15     12.76 o 
   5   0   4     1553.98     1512.44     59.23 o 
   6   0   4      972.86     1010.51     95.61 o 
   7   0   4       61.23       39.65     10.17 o 
   8   0   4       84.84       92.07      9.17 o 
   9   0   4       66.01       79.60      9.06 o 
  10   0   4      635.07      470.40     26.96 o 
  -8   1   4      367.87      409.84     69.98 o 
  -7   1   4      495.30      568.88     59.17 o 
  -6   1   4      304.98      308.23     26.80 o 
  -5   1   4      369.95      397.92     33.65 o 
  -4   1   4     2773.07     2591.55    190.44 o 
  -3   1   4     2388.24     2207.45    223.78 o 
  -2   1   4      534.12      541.86     22.09 o 
  -1   1   4       90.66      106.70     20.70 o 
   0   1   4     5933.07     5963.07    529.86 o 
   1   1   4    26071.73    26751.58   2174.50 o 
   2   1   4     3118.55     3086.54    111.85 o 
   3   1   4       58.67       70.70     10.05 o 
   4   1   4      838.06      914.51     32.24 o 
   5   1   4     5982.13     5717.18    186.02 o 
   6   1   4     6357.51     5152.86    553.49 o 
   7   1   4      505.73      469.43     40.58 o 
   8   1   4       69.37       92.36     16.75 o 
   9   1   4      480.55      469.69     55.57 o 
  10   1   4      750.76      765.14     71.74 o 
  -8   2   4      936.70      949.19    122.92 o 
  -7   2   4      960.11     1109.76    157.80 o 
  -6   2   4      446.44      512.47     22.83 o 
  -5   2   4      379.67      418.48     31.88 o 
  -4   2   4     5363.87     5817.41     49.40 o 
  -3   2   4    13633.84    14685.11    409.25 o 
  -2   2   4     5678.29     5687.22    251.79 o 
  -1   2   4      274.80      299.75     24.72 o 
   0   2   4     2985.26     3096.82    141.48 o 
   1   2   4    23032.38    24548.01    877.86 o 
   2   2   4    29845.56    18283.51   8644.42 o 
   3   2   4     3612.22     3590.22    139.55 o 
   4   2   4      253.64      301.72     12.50 o 
   5   2   4     6175.62     5670.56    223.74 o 
   6   2   4    11546.77    10890.58    839.43 o 
   7   2   4     6605.46     6505.82    222.62 o 
   8   2   4      483.26      476.78     26.97 o 
   9   2   4      199.80      212.34     33.06 o 
  10   2   4      706.43      725.22    100.46 o 
  -7   3   4     2482.23     3083.55    244.81 o 
  -6   3   4     1387.68     1604.15     76.17 o 
  -5   3   4      427.49      484.15     23.05 o 
  -4   3   4     1715.60     1968.36    136.75 o 
  -3   3   4    16049.86    12924.22   1310.59 o 
  -2   3   4    16081.24    16049.20   1016.33 o 
  -1   3   4     6341.38     6490.59    338.46 o 
   0   3   4       70.16       81.21     14.63 o 
   1   3   4    14009.54    14466.61    368.12 o 
   2   3   4    30452.49    29842.62    376.99 o 
   3   3   4    21477.40    20074.66    564.66 o 
   4   3   4     3972.95     4102.95    102.68 o 
   5   3   4      437.94      453.51     23.84 o 
   6   3   4     4633.49     4328.54    286.87 o 
   7   3   4     8211.04     7476.59    393.40 o 
   8   3   4     3240.75     3340.81     94.57 o 
   9   3   4       31.92       35.68      8.99 o 
  10   3   4      213.14      215.22     24.61 o 
  -7   4   4     2349.02     2419.67    220.38 o 
  -6   4   4     2340.82     2785.56    335.27 o 
  -5   4   4     1782.70     2104.99     40.59 o 
  -4   4   4       21.41       55.83     26.34 o 
  -3   4   4     2606.22     2756.52    178.35 o 
  -2   4   4    15741.15    15404.63    502.14 o 
  -1   4   4    13319.26    13445.53    362.37 o 
   0   4   4     3653.56     3941.17     46.85 o 
   1   4   4      303.31      366.18     20.02 o 
   2   4   4     5945.34     5607.52    257.69 o 
   3   4   4    22973.08    21005.81    521.45 o 
   4   4   4     7833.97     7396.26    155.35 o 
   5   4   4      372.56      413.52     25.80 o 
   6   4   4      287.74      293.70     19.17 o 
   7   4   4     2540.04     2555.86    144.84 o 
   8   4   4     3217.16     3241.25    244.28 o 
   9   4   4      747.24      753.88     45.96 o 
  10   4   4        5.49        1.99     17.78 o 
  -7   5   4      535.26      657.33     48.91 o 
  -6   5   4     1930.49     2217.06    242.32 o 
  -5   5   4     1414.42     1656.11     57.45 o 
  -4   5   4      304.84      304.88     31.22 o 
  -3   5   4      155.87      191.03     24.32 o 
  -2   5   4     2853.56     3040.45    132.72 o 
  -1   5   4     7020.46     7414.72    389.80 o 
   0   5   4     3528.45     3762.92    137.26 o 
   1   5   4      206.03      208.28     12.18 o 
   2   5   4      222.63      255.76     25.22 o 
   3   5   4     2500.75     2390.98     18.91 o 
   4   5   4     4608.15     4438.39    140.72 o 
   5   5   4      698.96      674.10     37.71 o 
   6   5   4      135.12      124.62     10.71 o 
   7   5   4      318.09      297.15     10.56 o 
   8   5   4      588.54      586.24     42.85 o 
   9   5   4      552.43      566.30     63.68 o 
  -6   6   4      623.07      651.22     39.34 o 
  -5   6   4      583.18      662.18     36.31 o 
  -4   6   4       64.32       95.29     21.79 o 
  -3   6   4      217.61      239.55     16.34 o 
  -2   6   4      266.39      318.96     19.58 o 
  -1   6   4     2180.81     2304.75     92.49 o 
   0   6   4      326.77      369.77     30.68 o 
   1   6   4      431.30      479.80     18.17 o 
   2   6   4     1446.61     1469.63     16.09 o 
   3   6   4      389.68      389.86     11.41 o 
   4   6   4      845.81      842.14     39.83 o 
   5   6   4       29.16       44.30      8.88 o 
   6   6   4      621.46      552.71     24.61 o 
   7   6   4      542.72      513.51     37.97 o 
   8   6   4      122.23      136.50     10.52 o 
   9   6   4       72.69       91.94     13.81 o 
  -5   7   4      382.68      347.33     42.64 o 
  -4   7   4       37.28       45.08     19.34 o 
  -3   7   4     1557.79     1668.57     28.44 o 
  -2   7   4     2101.37     2295.00     21.00 o 
  -1   7   4      788.07      893.04     41.26 o 
   0   7   4      534.64      560.98     36.86 o 
   1   7   4      486.43      496.88     17.26 o 
   2   7   4     6216.46     6050.11    167.45 o 
   3   7   4     3326.82     3130.16    163.05 o 
   4   7   4      488.99      459.78     25.71 o 
   5   7   4       40.27       66.60     11.76 o 
   6   7   4     1338.40     1130.58     88.79 o 
   7   7   4     2535.76     2380.92    199.93 o 
   8   7   4      831.78      759.71     41.24 o 
   9   7   4       96.79      108.75     26.23 o 
  -5   8   4      897.53      777.59    372.86 o 
  -4   8   4      168.16      189.66     17.20 o 
  -3   8   4      799.11      843.92     41.04 o 
  -2   8   4     5689.34     5705.99    234.22 o 
  -1   8   4     3374.49     3432.10    115.28 o 
   0   8   4     1911.67     1971.94     54.08 o 
   1   8   4       21.24       14.98      9.19 o 
   2   8   4     2995.03     3132.02    163.16 o 
   3   8   4     7009.92     6714.42    212.45 o 
   4   8   4     3691.77     3588.76    142.98 o 
   5   8   4      689.90      600.94     54.29 o 
   6   8   4      100.70      109.73     11.38 o 
   7   8   4     1435.90     1228.50    108.65 o 
   8   8   4     2141.89     1804.71    228.86 o 
  -4   9   4      801.12      590.76     30.71 o 
  -3   9   4       32.08       39.69     12.08 o 
  -2   9   4     1807.67     1874.26     94.28 o 
  -1   9   4     4848.22     4843.64    148.77 o 
   0   9   4     3816.08     3943.93     74.19 o 
   1   9   4     1314.30     1383.04     41.45 o 
   2   9   4      133.66      125.73      9.05 o 
   3   9   4     3799.08     3556.30    249.75 o 
   4   9   4     4952.46     4817.61    193.36 o 
   5   9   4     1674.64     1427.20    148.29 o 
   6   9   4      205.35      202.76     28.65 o 
   7   9   4       91.73       86.48     13.79 o 
  -2  10   4       22.60       36.38      9.95 o 
  -1  10   4     1818.49     1778.34    117.53 o 
   0  10   4     2624.40     2740.24     92.37 o 
   1  10   4     1445.12     1321.30     76.41 o 
   2  10   4      403.04      379.41     46.88 o 
   3  10   4       39.07       36.41     10.47 o 
   4  10   4     2221.84     1886.49    204.16 o 
   5  10   4     1658.69     1603.91    131.94 o 
   6  10   4      258.80      240.09     23.81 o 
   0  11   4      980.69      976.55     46.24 o 
   1  11   4      463.46      481.55     59.92 o 
   2  11   4       43.07       63.84     13.96 o 
   3  11   4       11.93       14.34      7.78 o 
   4  11   4      173.06      166.11     15.37 o 
  -3 -10   5     1786.22     1963.01    189.85 o 
  -2 -10   5     2149.23     2259.24    109.41 o 
  -1 -10   5      350.98      362.39     35.21 o 
   0 -10   5      315.68      284.35     39.85 o 
   1 -10   5     2281.45     1808.12    164.86 o 
   2 -10   5     2587.44     1915.89    365.69 o 
  -5  -9   5       28.81       34.13     11.38 o 
  -4  -9   5      275.28      291.89     25.76 o 
  -3  -9   5      717.93      844.43     53.82 o 
  -2  -9   5     2357.44     2514.93     92.26 o 
  -1  -9   5     1383.78     1419.78     21.54 o 
   0  -9   5       99.46      101.67     10.20 o 
   1  -9   5      605.36      517.26     34.43 o 
   2  -9   5      867.62      772.31     93.57 o 
   3  -9   5     1881.65     1505.69    251.74 o 
   4  -9   5      599.14      524.97     86.66 o 
  -6  -8   5      367.74      455.98     13.32 o 
  -5  -8   5      242.16      321.17     19.73 o 
  -4  -8   5       81.96       67.84     15.01 o 
  -3  -8   5      619.74      671.38     35.31 o 
  -2  -8   5      279.03      302.06     16.18 o 
  -1  -8   5      643.59      717.26     22.29 o 
   0  -8   5       63.73       72.97     12.01 o 
   1  -8   5      614.98      584.88     39.34 o 
   2  -8   5      619.02      499.48     55.33 o 
   3  -8   5      152.58      134.29     13.29 o 
   4  -8   5       95.80       88.80      9.54 o 
   5  -8   5       14.95        6.51     11.39 o 
  -6  -7   5      113.29      122.35      9.72 o 
  -5  -7   5        8.06       26.20     13.39 o 
  -4  -7   5      343.53      346.85     13.62 o 
  -3  -7   5     1493.89     1622.96     49.80 o 
  -2  -7   5      486.10      505.05     19.99 o 
  -1  -7   5      100.13       99.93      8.45 o 
   0  -7   5      570.05      553.22     18.05 o 
   1  -7   5     1567.66     1612.02     87.34 o 
   2  -7   5     2664.92     2512.06    165.89 o 
   3  -7   5      641.66      529.64     17.06 o 
   4  -7   5      178.43      158.88     34.19 o 
   5  -7   5     1123.17     1019.83    109.36 o 
   6  -7   5     1097.17     1072.31    111.39 o 
  -7  -6   5      941.63      761.30     66.40 o 
  -6  -6   5      364.86      340.87     25.20 o 
  -5  -6   5        9.88       27.74     10.09 o 
  -4  -6   5      944.36     1005.94     76.76 o 
  -3  -6   5     4801.09     5077.94    191.43 o 
  -2  -6   5     6036.12     6115.84    133.29 o 
  -1  -6   5      832.07      898.80     35.97 o 
   0  -6   5      547.48      588.66     20.83 o 
   1  -6   5     3938.75     3680.13    182.83 o 
   2  -6   5     8681.31     7592.81    453.55 o 
   3  -6   5     5819.87     5069.18    385.79 o 
   4  -6   5      337.27      286.15     13.82 o 
   5  -6   5     1165.39     1168.17     73.49 o 
   6  -6   5     2761.27     2663.72    181.10 o 
   7  -6   5     3023.71     3100.26    237.58 o 
  -7  -5   5     1773.68     1525.61    179.70 o 
  -6  -5   5     2648.60     2324.34    176.65 o 
  -5  -5   5      888.30      810.19     45.70 o 
  -4  -5   5      231.21      265.20     11.89 o 
  -3  -5   5     3095.62     3174.51     83.19 o 
  -2  -5   5    12406.84    12617.41    389.59 o 
  -1  -5   5    11357.54    12047.13    136.41 o 
   0  -5   5      772.80      786.35     22.98 o 
   1  -5   5     3234.05     3097.63    136.94 o 
   2  -5   5     8991.99     7887.39    459.27 o 
   3  -5   5    15010.72    12843.90   1145.41 o 
   4  -5   5     7721.71     6532.84    389.94 o 
   5  -5   5       76.52       79.13     17.44 o 
   6  -5   5     1785.72     1913.19    123.91 o 
   7  -5   5     2659.07     2810.91    164.83 o 
   8  -5   5     2758.47     2731.76    304.34 o 
  -8  -4   5       13.62       24.93     13.70 o 
  -7  -4   5      610.30      582.89     61.84 o 
  -6  -4   5     3783.07     3392.05    134.52 o 
  -5  -4   5     3371.82     2791.97    154.49 o 
  -4  -4   5      469.40      435.55     35.72 o 
  -3  -4   5      701.66      657.48     32.21 o 
  -2  -4   5     7620.23     7288.08    341.71 o 
  -1  -4   5    16376.45    16392.75    325.98 o 
   0  -4   5    11720.52    12182.03    346.93 o 
   1  -4   5      627.32      650.11     16.84 o 
   2  -4   5     2935.56     2745.54    177.45 o 
   3  -4   5     8927.23     7764.74    504.17 o 
   4  -4   5     9965.69     8366.89    456.65 o 
   5  -4   5     4225.17     4242.54    484.76 o 
   6  -4   5      156.88      121.32     10.52 o 
   7  -4   5     1199.32     1202.60     65.42 o 
   8  -4   5     1854.08     1956.02    179.73 o 
  -8  -3   5       44.50       52.77     11.14 o 
  -7  -3   5      110.54      111.27     10.40 o 
  -6  -3   5     1382.27     1328.87     71.96 o 
  -5  -3   5     3619.12     3350.13    121.26 o 
  -4  -3   5     2155.83     1976.99     52.01 o 
  -3  -3   5       10.81       12.65     10.64 o 
  -2  -3   5     1084.30     1038.24     33.50 o 
  -1  -3   5     5835.20     5831.50    140.41 o 
   0  -3   5    12282.49    11959.63    283.57 o 
   1  -3   5     2193.17     2123.08     90.42 o 
   2  -3   5      188.40      164.05     10.04 o 
   3  -3   5     1085.46     1013.58     65.46 o 
   4  -3   5     4136.81     3741.13    135.03 o 
   5  -3   5     3519.29     3780.22    152.20 o 
   6  -3   5      260.51      265.06     13.58 o 
   7  -3   5      291.43      287.03     14.70 o 
   8  -3   5      593.76      632.53     44.65 o 
   9  -3   5      339.30      324.04     65.13 o 
  -8  -2   5        3.95       26.03     10.83 o 
  -7  -2   5      122.85       99.20     10.57 o 
  -6  -2   5      279.76      262.23     14.28 o 
  -5  -2   5     1357.98     1264.63     59.47 o 
  -4  -2   5     1445.38     1321.99     16.23 o 
  -3  -2   5        2.69       20.44      9.77 o 
  -2  -2   5      997.40      979.91     31.87 o 
  -1  -2   5      943.48      910.79     19.04 o 
   0  -2   5     1026.85      979.80     25.13 o 
   1  -2   5     1120.21     1179.26     27.96 o 
   2  -2   5     1017.00     1015.73     34.04 o 
   3  -2   5     2812.47     2461.96     76.91 o 
   4  -2   5     1222.06     1223.25     52.47 o 
   5  -2   5       36.26       58.19     10.25 o 
   6  -2   5       32.37       29.08      9.52 o 
   7  -2   5      796.04      796.65     60.53 o 
   8  -2   5      826.59      882.03     47.94 o 
   9  -2   5      144.14      141.68     19.87 o 
  -8  -1   5       21.21       28.68     12.59 o 
  -7  -1   5      570.62      603.29     43.29 o 
  -6  -1   5     1188.76     1188.03    117.60 o 
  -5  -1   5      355.62      329.07     21.66 o 
  -4  -1   5      215.29      209.70     11.30 o 
  -3  -1   5      883.58      897.66     40.13 o 
  -2  -1   5     5196.63     5097.07    243.00 o 
  -1  -1   5     7439.78     7320.70    140.64 o 
   0  -1   5     2394.98     2620.06     45.90 o 
   1  -1   5      579.39      601.92     21.14 o 
   2  -1   5     3820.56     3895.78    198.24 o 
   3  -1   5     7844.82     7182.05    540.73 o 
   4  -1   5     7524.39     7590.56    292.98 o 
   5  -1   5       96.32      108.50      9.24 o 
   6  -1   5     1063.39      990.83     53.28 o 
   7  -1   5     1905.24     2037.32    122.86 o 
   8  -1   5     3180.15     3367.01    221.06 o 
   9  -1   5     1020.67     1073.82     85.28 o 
  -8   0   5       36.39       41.57     14.99 o 
  -7   0   5      391.39      398.65     47.94 o 
  -6   0   5     3084.86     3056.69    172.14 o 
  -5   0   5     4360.38     3779.92     39.15 o 
  -4   0   5     1367.61     1311.44     31.76 o 
  -3   0   5      621.85      535.04     21.30 o 
  -2   0   5     6947.33     6171.72    289.54 o 
  -1   0   5    21697.58    21119.61    770.50 o 
   0   0   5    14679.39    13983.68   1019.16 o 
   1   0   5      160.90      222.11     11.65 o 
   2   0   5     1168.28     1097.04     84.44 o 
   3   0   5    19638.26    19171.02    717.00 o 
   4   0   5    23069.50    20222.34   1304.20 o 
   5   0   5     7246.63     8022.88    181.98 o 
   6   0   5       25.60       37.70      9.11 o 
   7   0   5     1031.37      999.09     79.53 o 
   8   0   5     4030.69     3946.56    242.94 o 
   9   0   5     2841.88     3045.37    207.62 o 
  10   0   5      620.15      582.01     27.16 o 
  -8   1   5      311.18      386.80     66.74 o 
  -7   1   5        8.99       20.44     16.05 o 
  -6   1   5     1971.15     1827.28     98.27 o 
  -5   1   5     8206.28     8661.33    360.05 o 
  -4   1   5     5866.21     6056.96    163.11 o 
  -3   1   5     1303.66     1140.78     71.49 o 
  -2   1   5     1157.65     1132.90     47.79 o 
  -1   1   5    19218.94    18337.07    882.47 o 
   1   1   5    13864.37    14828.44   1009.55 o 
   2   1   5        5.47       85.88     20.02 o 
   3   1   5     4324.52     4371.51    128.24 o 
   4   1   5    16348.20    16457.14    450.27 o 
   5   1   5    19189.80    20305.92   1054.79 o 
   6   1   5     3418.24     3232.55    252.20 o 
   7   1   5      192.37      166.42     32.81 o 
   8   1   5     1166.71     1176.57    132.21 o 
   9   1   5     2740.43     2584.27    257.68 o 
  10   1   5     1847.73     1767.30    173.89 o 
  -7   2   5      155.95      181.94     19.99 o 
  -6   2   5       46.73       95.79     18.82 o 
  -5   2   5     4166.42     4656.28    149.06 o 
  -4   2   5     9124.09     9502.11    608.08 o 
  -3   2   5     3833.11     3889.35     93.66 o 
  -2   2   5      486.52      496.33     24.37 o 
  -1   2   5     2141.46     2129.07    100.52 o 
   0   2   5    17453.07    17062.52   1698.53 o 
   1   2   5    31661.50    32362.68    251.00 o 
   2   2   5     6795.16     7303.08    165.35 o 
   3   2   5       61.91      164.59     16.02 o 
   4   2   5     4133.68     3817.84    242.01 o 
   5   2   5     9087.05     8909.48    654.02 o 
   6   2   5     7590.44     6977.16    498.21 o 
   7   2   5      409.12      408.86     10.52 o 
   8   2   5      122.69      134.26      9.43 o 
   9   2   5      839.75      898.68    100.90 o 
  10   2   5      798.98      692.64    120.45 o 
  -7   3   5      323.12      400.23     48.08 o 
  -6   3   5       19.50       42.09     16.75 o 
  -5   3   5      464.01      519.89     31.39 o 
  -4   3   5     3726.70     3930.53    542.13 o 
  -3   3   5     5171.37     5320.78    391.15 o 
  -2   3   5     1103.04      966.54    109.77 o 
  -1   3   5       40.07       77.20     35.26 o 
   0   3   5     1301.63     1388.52    111.75 o 
   1   3   5     7791.12     7632.72    510.10 o 
   2   3   5     4457.31     4296.19    104.47 o 
   3   3   5       79.41      138.93     13.18 o 
   4   3   5      152.36      136.43     10.56 o 
   5   3   5     1414.31     1506.68     69.18 o 
   6   3   5     2749.60     2518.16    168.85 o 
   7   3   5      695.47      724.70     26.04 o 
   8   3   5       72.95       80.21      8.75 o 
   9   3   5      236.60      243.37     16.26 o 
  10   3   5      159.53      150.79     15.02 o 
  -7   4   5       90.91      127.26     16.72 o 
  -6   4   5      105.75      136.59     17.91 o 
  -5   4   5       93.10       95.09     19.01 o 
  -4   4   5      594.36      685.56     75.59 o 
  -3   4   5     1303.44     1327.73     24.22 o 
  -2   4   5       20.75       61.29     14.98 o 
  -1   4   5      672.42      751.26     52.75 o 
   0   4   5     1394.75     1475.29     46.97 o 
   1   4   5     1187.19     1205.42     45.11 o 
   2   4   5     1004.21     1007.22     32.78 o 
   3   4   5      201.93      204.17     11.28 o 
   4   4   5     2386.79     2099.47     96.52 o 
   5   4   5     1176.28     1026.94     50.66 o 
   6   4   5       54.63       74.88      9.09 o 
   7   4   5       85.89      100.13      9.77 o 
   8   4   5      341.62      330.98     13.90 o 
   9   4   5      962.76      985.17     80.26 o 
  10   4   5      215.69      220.74     19.01 o 
  -6   5   5      151.06      208.20     18.62 o 
  -5   5   5     1642.47     1592.99    308.74 o 
  -4   5   5     1395.68     1417.00    141.35 o 
  -3   5   5      580.37      635.01     37.63 o 
  -2   5   5        9.83       58.36     14.84 o 
  -1   5   5     3504.66     3456.80     98.43 o 
   0   5   5     7750.21     8421.64     64.74 o 
   1   5   5     2612.29     2495.59     84.92 o 
   2   5   5      181.74      172.97     14.88 o 
   3   5   5       82.92       86.19     11.03 o 
   4   5   5     5943.86     5310.96    240.06 o 
   5   5   5     7040.66     7135.78    328.39 o 
   6   5   5     1316.60     1427.19     97.76 o 
   7   5   5       31.90       35.96      9.01 o 
   8   5   5      372.67      380.97     36.16 o 
   9   5   5     1309.22     1326.29     98.69 o 
  -6   6   5        2.86       36.74     51.37 o 
  -5   6   5     1401.39     1544.00     94.34 o 
  -4   6   5     3890.59     3754.01    276.06 o 
  -3   6   5     2968.60     3045.36    102.60 o 
  -2   6   5      725.29      735.96     22.06 o 
  -1   6   5      516.96      540.22     24.87 o 
   0   6   5    10931.55    11142.38    523.55 o 
   1   6   5    12953.12    12766.03    120.26 o 
   2   6   5     2583.45     2619.23     62.31 o 
   3   6   5      157.81      166.14     18.57 o 
   4   6   5     2146.56     2047.38     36.80 o 
   5   6   5     8314.99     7861.28    517.55 o 
   6   6   5     5045.12     4515.99    221.53 o 
   7   6   5      846.14      840.70     60.10 o 
   8   6   5        2.76       10.94      8.57 o 
   9   6   5      640.62      587.03     72.27 o 
  -5   7   5      196.73      203.45     28.95 o 
  -4   7   5     3413.05     3360.39    286.02 o 
  -3   7   5     4004.24     3963.73    296.65 o 
  -2   7   5     2127.04     2219.54     95.99 o 
  -1   7   5      861.94      853.38     30.36 o 
   0   7   5     2201.28     2359.45    115.52 o 
   1   7   5    10174.93    10723.76    287.32 o 
   2   7   5     9561.17     8281.86    381.31 o 
   3   7   5     2768.21     2596.59    112.79 o 
   4   7   5       24.40       30.35     10.89 o 
   5   7   5     2200.81     2112.61    173.23 o 
   6   7   5     5018.73     4224.26    247.12 o 
   7   7   5     2312.41     2216.81     91.86 o 
   8   7   5      117.46      114.74      8.54 o 
   9   7   5       24.30       33.22     17.34 o 
  -4   8   5      495.94      465.71     47.32 o 
  -3   8   5     3096.01     2973.08    244.12 o 
  -2   8   5     2941.54     3019.68     64.39 o 
  -1   8   5     1008.46     1001.99     38.37 o 
   0   8   5      105.27      116.12     10.11 o 
   1   8   5     1465.81     1598.79     43.04 o 
   2   8   5     4921.40     4956.43    118.11 o 
   3   8   5     2632.73     2651.66    150.98 o 
   4   8   5      522.71      469.73     69.20 o 
   5   8   5       17.53       29.26      8.61 o 
   6   8   5     1269.00     1216.71     69.56 o 
   7   8   5     1847.43     1648.99    232.91 o 
   8   8   5      458.54      439.41     50.79 o 
  -3   9   5      365.11      390.36     47.83 o 
  -2   9   5     1263.98     1203.05     79.35 o 
  -1   9   5      463.62      454.75     37.62 o 
   0   9   5      127.03      127.23     10.05 o 
   1   9   5      108.83      124.74     10.39 o 
   2   9   5      935.12      795.70     54.37 o 
   3   9   5     1181.27     1069.79     88.99 o 
   4   9   5       34.26       37.75      9.18 o 
   5   9   5       14.24       17.29     10.36 o 
   6   9   5       71.40       74.40     19.99 o 
   7   9   5      266.07      272.49     29.51 o 
  -2  10   5      430.24      418.06     18.27 o 
  -1  10   5       42.67       50.87     17.05 o 
   0  10   5      262.26      232.24     20.80 o 
   1  10   5      188.44      196.25     25.83 o 
   2  10   5      303.25      308.98     42.85 o 
   3  10   5      368.37      331.72     37.98 o 
   4  10   5       12.65       23.30      8.79 o 
   5  10   5      443.90      417.82     45.25 o 
   6  10   5      436.79      397.21     40.03 o 
   1  11   5     1422.81     1372.39     86.58 o 
   2  11   5     1089.07     1046.15    108.78 o 
   3  11   5      319.42      289.55     34.82 o 
   4  11   5       77.21       89.31     15.08 o 
  -2 -10   6       19.71       23.71      8.83 o 
  -1 -10   6      316.56      331.33     27.98 o 
   0 -10   6      310.86      240.53     33.02 o 
   1 -10   6       65.45       50.19     16.88 o 
   2 -10   6       12.15       32.32      8.85 o 
  -4  -9   6      113.52      133.37     11.71 o 
  -3  -9   6       39.26       43.51      7.70 o 
  -2  -9   6      197.24      207.02     16.59 o 
  -1  -9   6     1447.31     1440.08     82.83 o 
   0  -9   6      796.51      744.72     44.19 o 
   1  -9   6       38.23       34.29      9.55 o 
   2  -9   6      376.96      293.18     53.23 o 
   3  -9   6      590.98      545.42     96.41 o 
   4  -9   6     1504.56     1229.50    218.61 o 
  -5  -8   6     1550.70     1691.28    146.26 o 
  -4  -8   6     1257.25     1328.35    117.02 o 
  -3  -8   6       26.61       43.67      8.50 o 
  -2  -8   6      484.46      531.17     29.15 o 
  -1  -8   6     2920.70     3079.19    122.36 o 
   0  -8   6     3905.56     3548.36    107.19 o 
   1  -8   6     2252.42     1999.18    175.58 o 
   2  -8   6      263.37      250.49     22.41 o 
   3  -8   6     2004.29     1613.97    270.76 o 
   4  -8   6     3153.45     2964.02    585.97 o 
   5  -8   6     2476.44     2202.89    275.66 o 
  -6  -7   6      135.28      150.29     16.79 o 
  -5  -7   6     1366.73     1417.06     94.03 o 
  -4  -7   6     3275.41     3735.28    167.18 o 
  -3  -7   6     2230.31     2418.25     48.91 o 
  -2  -7   6       81.89       92.96      8.28 o 
  -1  -7   6     1964.26     2043.64     53.39 o 
   0  -7   6     7649.52     7763.26    169.36 o 
   1  -7   6     7958.43     6746.84    550.35 o 
   2  -7   6     2478.50     2166.28    208.83 o 
   3  -7   6      383.00      337.66     54.75 o 
   4  -7   6     3004.02     2636.82    116.68 o 
   5  -7   6     4782.27     3434.37   1364.21 o 
   6  -7   6     2316.26     1760.00    635.98 o 
  -6  -6   6        1.29       11.50      8.63 o 
  -5  -6   6      656.29      696.31     41.06 o 
  -4  -6   6     2788.84     3099.56    161.73 o 
  -3  -6   6     5230.13     5615.32    153.45 o 
  -2  -6   6     1336.76     1406.14     77.60 o 
  -1  -6   6       49.15       54.12      8.73 o 
   0  -6   6     3479.62     3608.58     50.72 o 
   1  -6   6     6411.65     5827.12    363.20 o 
   2  -6   6     8408.43     7382.02    723.82 o 
   3  -6   6      821.50      775.14    102.96 o 
   4  -6   6      720.74      582.58    113.14 o 
   5  -6   6     2431.71     2125.96    280.23 o 
   6  -6   6     2678.20     2799.20    407.22 o 
   7  -6   6     2036.66     2029.36    213.36 o 
  -7  -5   6      673.36      573.01    105.52 o 
  -6  -5   6       20.71       35.19     10.82 o 
  -5  -5   6       82.89       69.44      9.50 o 
  -4  -5   6     1009.59     1020.99     66.36 o 
  -3  -5   6     2640.07     2802.98    124.50 o 
  -2  -5   6     3515.52     3521.22    145.69 o 
  -1  -5   6      110.55      127.12      9.26 o 
   0  -5   6      565.08      572.37     14.19 o 
   1  -5   6     1692.99     1646.45     88.40 o 
   2  -5   6     2502.75     2481.20    186.07 o 
   3  -5   6     3191.39     2370.26    185.53 o 
   4  -5   6       37.18       45.06     10.52 o 
   5  -5   6      780.77      718.33    123.64 o 
   6  -5   6      644.65      678.41     21.01 o 
   7  -5   6      515.50      566.26     67.87 o 
   8  -5   6      250.55      258.33     51.76 o 
  -7  -4   6      317.34      264.61     76.97 o 
  -6  -4   6      126.53      117.52     10.80 o 
  -5  -4   6      126.75      126.54     13.80 o 
  -4  -4   6      991.90      918.93     49.14 o 
  -3  -4   6      161.36      217.67     28.30 o 
  -2  -4   6      768.35      813.85     35.69 o 
  -1  -4   6        1.32        9.81      8.40 o 
   0  -4   6     1643.70     1641.87     53.91 o 
   1  -4   6     1919.61     1901.38     91.80 o 
   2  -4   6      145.58      148.16     11.77 o 
   3  -4   6      244.37      317.21     24.82 o 
   4  -4   6      436.39      387.62     16.95 o 
   5  -4   6      973.65      870.13     40.52 o 
   6  -4   6      682.90      781.32     41.67 o 
   7  -4   6       22.54       25.66      8.45 o 
   8  -4   6       51.24       45.44     12.56 o 
  -7  -3   6      211.24      176.74     16.61 o 
  -6  -3   6       43.98       47.14      8.69 o 
  -5  -3   6     1036.69      988.60     36.64 o 
  -4  -3   6     3188.73     2852.55    109.59 o 
  -3  -3   6     2005.46     1911.01     81.66 o 
  -2  -3   6      117.70      135.31      8.53 o 
  -1  -3   6      545.49      536.57     11.81 o 
   0  -3   6     6010.29     6191.60     96.97 o 
   1  -3   6     7590.66     7278.64    505.17 o 
   2  -3   6     2653.68     2406.29    184.72 o 
   3  -3   6      702.96      659.74     76.11 o 
   4  -3   6     2183.69     2084.07     69.60 o 
   5  -3   6     5248.53     5326.26    190.81 o 
   6  -3   6     5004.84     5439.33    158.32 o 
   7  -3   6      425.59      443.32     22.67 o 
   8  -3   6      262.77      282.70     29.68 o 
   9  -3   6      531.40      535.71     63.02 o 
  -7  -2   6      501.52      502.89     12.61 o 
  -6  -2   6      245.61      227.05     15.44 o 
  -5  -2   6      237.76      234.95     10.36 o 
  -4  -2   6     5179.62     4737.36    201.29 o 
  -3  -2   6    11213.97    10039.84    131.00 o 
  -2  -2   6     3153.97     3128.43     71.75 o 
  -1  -2   6       57.59       65.93      9.16 o 
   0  -2   6     7202.93     7320.13    229.18 o 
   1  -2   6    20122.57    19604.70    534.52 o 
   2  -2   6    22623.61    20117.41    940.59 o 
   3  -2   6     1852.54     1740.53     28.55 o 
   4  -2   6     1282.59     1361.33     65.58 o 
   5  -2   6     5597.26     5398.81    426.90 o 
   6  -2   6     8199.67     8321.29    777.36 o 
   7  -2   6     5517.57     5541.78    271.26 o 
   8  -2   6      134.91      144.55     14.58 o 
   9  -2   6      616.05      641.39     31.97 o 
  -7  -1   6     2150.81     2204.08    145.31 o 
  -6  -1   6      950.64      859.00     52.02 o 
  -5  -1   6        3.20        9.55     10.65 o 
  -4  -1   6     1404.81     1295.86     60.04 o 
  -3  -1   6     9722.92     9040.16    561.18 o 
  -2  -1   6    18969.76    18472.32    550.02 o 
  -1  -1   6     3493.71     3446.27    122.59 o 
   0  -1   6      389.61      370.70     15.75 o 
   1  -1   6    10927.56    11006.14    300.58 o 
   2  -1   6    30238.12    29759.32   1168.20 o 
   3  -1   6    21221.72    18367.16   1258.24 o 
   4  -1   6      926.13      899.15     41.28 o 
   5  -1   6     1682.48     1631.86     87.19 o 
   6  -1   6     5424.58     5413.66    374.10 o 
   7  -1   6     7723.96     7729.74    408.37 o 
   8  -1   6     2664.08     2580.92    270.72 o 
   9  -1   6       12.47       18.81      7.57 o 
  -7   0   6     1752.07     1868.33    263.85 o 
  -6   0   6     2116.02     2108.57    136.72 o 
  -5   0   6      564.93      520.16     34.84 o 
  -4   0   6       65.41       72.94     12.41 o 
  -3   0   6     3903.88     3358.82    100.42 o 
  -2   0   6    14096.71    11853.21   1147.25 o 
  -1   0   6    10986.38    11095.15    759.11 o 
   0   0   6     2454.48     2672.24     67.52 o 
   1   0   6      529.46      593.07     25.65 o 
   2   0   6     5120.88     5033.54    262.76 o 
   3   0   6    20369.64    19647.69   1240.71 o 
   4   0   6     8401.25     6864.58    678.64 o 
   5   0   6       16.11       33.37      8.68 o 
   6   0   6      890.51      951.96     48.32 o 
   7   0   6     2602.46     2685.15    136.52 o 
   8   0   6     3744.16     3722.15    319.70 o 
   9   0   6      363.22      382.62     40.80 o 
  10   0   6       53.48       23.04     23.65 o 
  -7   1   6      470.44      572.76     81.91 o 
  -6   1   6     1810.00     2119.62    197.17 o 
  -5   1   6      726.22      754.85     22.78 o 
  -4   1   6       28.92       38.13     17.42 o 
  -3   1   6      111.58      100.14     12.23 o 
  -2   1   6     2464.27     2270.39    188.29 o 
  -1   1   6     8663.06     7948.26    371.02 o 
   0   1   6      921.33      868.43     45.69 o 
   1   1   6      967.46     1065.05     48.49 o 
   2   1   6      199.46      217.03     13.64 o 
   3   1   6     3656.70     3506.45    136.45 o 
   4   1   6     3850.98     4308.23    165.92 o 
   5   1   6      262.85      268.55     20.96 o 
   6   1   6      278.59      279.23     15.97 o 
   7   1   6      275.15      258.73     23.29 o 
   8   1   6      563.09      556.13     81.16 o 
   9   1   6      193.34      194.00     23.38 o 
  10   1   6        3.69       11.23      7.29 o 
  -7   2   6      289.43      377.48     34.61 o 
  -6   2   6      616.28      752.10     88.51 o 
  -5   2   6      532.54      688.34     42.54 o 
  -4   2   6      307.49      357.55     44.00 o 
  -3   2   6     1566.43     1528.12    101.85 o 
  -2   2   6      518.34      526.14     19.25 o 
  -1   2   6      773.44      809.59    127.25 o 
   0   2   6      407.95      427.31     17.55 o 
   1   2   6     1737.52     1770.18     89.07 o 
   2   2   6     3099.06     3447.39    168.83 o 
   3   2   6      841.98      824.13     28.35 o 
   4   2   6      169.87      188.46     14.11 o 
   5   2   6      273.08      233.23     22.39 o 
   6   2   6     2025.90     1799.98    150.06 o 
   7   2   6     1867.35     1847.15     90.48 o 
   8   2   6      135.93      132.84     19.35 o 
   9   2   6        5.37        3.69      9.53 o 
  10   2   6       83.35       82.15     21.66 o 
  -7   3   6      523.37      604.57    102.90 o 
  -6   3   6      459.43      492.33     38.17 o 
  -5   3   6      691.20      874.09     54.95 o 
  -4   3   6      229.29      239.22     20.06 o 
  -3   3   6     4608.03     4189.46    426.20 o 
  -2   3   6     5745.94     5360.38    233.50 o 
  -1   3   6     2703.28     2754.43     98.83 o 
   0   3   6       59.56       71.78     14.45 o 
   1   3   6     4354.67     4525.21    262.64 o 
   2   3   6    12805.21    12279.16    550.00 o 
   3   3   6     7510.76     6810.23    148.90 o 
   4   3   6      805.61      746.17     20.06 o 
   5   3   6      395.31      336.96     10.83 o 
   6   3   6     2099.36     2069.02    101.14 o 
   7   3   6     6309.59     6232.21    302.47 o 
   8   3   6     1652.10     1587.12    110.04 o 
   9   3   6       43.99       62.10      8.37 o 
  10   3   6      140.71      146.23     16.00 o 
  -6   4   6     1649.97     1925.44    240.23 o 
  -5   4   6      834.01      992.50     26.47 o 
  -4   4   6      154.86      216.93     32.48 o 
  -3   4   6     1759.47     1672.27    121.58 o 
  -2   4   6    10701.20     9680.77    530.30 o 
  -1   4   6     9303.29     9225.49    310.25 o 
   0   4   6     1991.44     2098.69    148.06 o 
   1   4   6       43.38       77.84     13.02 o 
   2   4   6    11098.18    10043.25    105.83 o 
   3   4   6    24780.74    22505.43    403.19 o 
   4   4   6     6808.71     6524.11    297.38 o 
   5   4   6      379.25      316.16     14.91 o 
   6   4   6      621.83      666.69     34.69 o 
   7   4   6     3809.04     3679.70    168.37 o 
   8   4   6     4438.30     4491.70    231.51 o 
   9   4   6      992.96     1019.68     68.96 o 
  -6   5   6     2079.14     2443.41     32.31 o 
  -5   5   6     1997.31     2339.06     38.17 o 
  -4   5   6      788.20      845.92     41.89 o 
  -3   5   6        8.29       32.51     17.00 o 
  -2   5   6     4769.03     4523.10    233.05 o 
  -1   5   6    13048.00    13267.55   1126.28 o 
   0   5   6     7143.33     7651.89    482.35 o 
   1   5   6     1267.77     1223.66     51.85 o 
   2   5   6       63.63       69.77     10.70 o 
   3   5   6     9404.75     8443.92    367.68 o 
   4   5   6    13319.98    11917.25    271.97 o 
   5   5   6     4457.52     3772.98    159.62 o 
   6   5   6       13.38       23.15      9.69 o 
   7   5   6      611.80      686.72     53.16 o 
   8   5   6     3140.96     3163.06    387.79 o 
   9   5   6     1796.14     1831.57     89.24 o 
  -5   6   6     1915.57     2222.15     38.73 o 
  -4   6   6      959.48      881.66     82.29 o 
  -3   6   6      732.38      704.19     22.82 o 
  -2   6   6      156.74      165.25     13.33 o 
  -1   6   6     4987.81     4830.28    171.50 o 
   0   6   6     6339.89     6866.76    173.82 o 
   1   6   6     2259.06     2449.31     67.63 o 
   2   6   6      261.05      264.65     25.01 o 
   3   6   6      653.41      652.07     19.54 o 
   4   6   6     4176.57     3796.90    238.06 o 
   5   6   6     3484.24     3163.97    139.94 o 
   6   6   6      772.21      715.08     14.58 o 
   7   6   6       20.41       30.13     10.29 o 
   8   6   6      300.70      306.37     15.11 o 
   9   6   6      965.54      949.73     45.14 o 
  -5   7   6      868.63      922.62     31.88 o 
  -4   7   6      578.70      487.36     83.02 o 
  -3   7   6       47.64       38.29     14.34 o 
  -2   7   6       28.36       42.89     12.48 o 
  -1   7   6      280.87      270.36     25.52 o 
   0   7   6     2104.16     2110.04    153.67 o 
   1   7   6      977.04      994.91     88.54 o 
   2   7   6        0.61       58.25     23.89 o 
   3   7   6       33.82       37.58     10.56 o 
   4   7   6      844.04      753.87     45.70 o 
   5   7   6      930.52      924.16     50.24 o 
   6   7   6       78.45       91.23      9.02 o 
   7   7   6      121.35      114.48      8.94 o 
   8   7   6       95.44       92.11      7.97 o 
  -4   8   6      480.76      382.07     52.90 o 
  -3   8   6       14.39       24.54     12.91 o 
  -2   8   6      499.80      521.88     15.57 o 
  -1   8   6      641.65      651.08     44.58 o 
   0   8   6      663.52      695.62     56.34 o 
   1   8   6      135.69      107.66     16.91 o 
   2   8   6      233.84      233.74     17.34 o 
   3   8   6     1212.15     1143.55    122.57 o 
   4   8   6      598.87      531.72     58.14 o 
   5   8   6      201.96      177.61     18.19 o 
   6   8   6       34.35       40.24      9.44 o 
   7   8   6      261.00      213.88     37.69 o 
   8   8   6      892.53      818.47     85.93 o 
  -3   9   6       56.55       66.33     18.44 o 
  -2   9   6      578.86      510.02     31.93 o 
  -1   9   6     1811.16     1792.68    104.75 o 
   0   9   6     1606.70     1549.48    183.06 o 
   1   9   6      653.75      519.88     39.65 o 
   2   9   6       38.60       46.56     37.81 o 
   3   9   6     2500.65     2361.60    285.78 o 
   4   9   6     2946.07     2432.50    296.59 o 
   5   9   6      966.76      826.33    101.52 o 
   6   9   6       95.89       88.61     10.23 o 
   7   9   6       80.90       69.39      8.50 o 
  -1  10   6     1767.03     1768.88    109.32 o 
   0  10   6     2445.58     2399.23    305.62 o 
   1  10   6     1345.76     1223.53     62.60 o 
   2  10   6      579.50      598.15    108.60 o 
   3  10   6      175.79      177.66     43.72 o 
   4  10   6     2704.58     2161.22    563.43 o 
   5  10   6     2067.13     1890.39    271.80 o 
   6  10   6      760.81      723.16    135.11 o 
   2  11   6      862.21      803.65    183.81 o 
   3  11   6       72.48       60.02     11.57 o 
   0 -10   7      338.59      369.43     60.50 o 
  -3  -9   7     1087.29     1137.36     60.21 o 
  -2  -9   7     2371.06     2415.64    274.88 o 
  -1  -9   7     2331.23     2396.35    174.97 o 
   0  -9   7       84.92       71.27     18.51 o 
   1  -9   7      700.62      569.62    110.45 o 
   2  -9   7     2331.68     1805.83    479.13 o 
   3  -9   7     3257.43     3167.37    377.66 o 
  -4  -8   7        1.19       19.76      9.86 o 
  -3  -8   7      475.73      508.23     28.92 o 
  -2  -8   7     1147.79     1217.98    113.29 o 
  -1  -8   7     3639.58     3697.99    243.54 o 
   0  -8   7     1703.89     1518.44    166.32 o 
   1  -8   7        4.35        7.76      7.96 o 
   2  -8   7     1133.12     1012.39    163.42 o 
   3  -8   7     1881.08     1870.98    389.54 o 
   4  -8   7     2462.24     2554.62    280.58 o 
   5  -8   7      810.16      628.13    220.94 o 
  -5  -7   7      911.68     1022.65    200.90 o 
  -4  -7   7      325.73      358.11     37.15 o 
  -3  -7   7       43.81       53.31      8.58 o 
  -2  -7   7      837.46      858.15     45.39 o 
  -1  -7   7      939.68      942.45     59.04 o 
   0  -7   7     1101.90     1137.91     53.70 o 
   1  -7   7      505.42      526.90     19.45 o 
   2  -7   7      425.15      404.76     71.38 o 
   3  -7   7      843.97      746.15    126.07 o 
   4  -7   7      456.25      443.70     89.95 o 
   5  -7   7      518.55      457.12     56.17 o 
   6  -7   7       53.56       44.42     10.55 o 
  -6  -6   7      191.72      179.55     36.64 o 
  -5  -6   7      239.47      230.67     10.10 o 
  -4  -6   7       51.91       67.47      9.51 o 
  -3  -6   7       91.36      101.46      9.10 o 
  -2  -6   7     1335.17     1279.46     56.51 o 
  -1  -6   7      464.96      490.76     13.82 o 
   0  -6   7      257.45      268.94      9.94 o 
   1  -6   7        2.79       23.84      8.95 o 
   2  -6   7      584.29      547.87     54.84 o 
   3  -6   7     1716.90     1608.37    177.60 o 
   4  -6   7       92.43       88.71     11.05 o 
   5  -6   7       32.14       42.14     10.95 o 
   6  -6   7      235.67      233.99     65.17 o 
   7  -6   7      463.86      444.40     80.55 o 
  -6  -5   7      954.76      829.93     65.23 o 
  -5  -5   7      316.56      297.02     27.93 o 
  -4  -5   7       12.86       14.18      9.98 o 
  -3  -5   7      240.48      248.98     10.49 o 
  -2  -5   7     3944.45     4005.46    185.37 o 
  -1  -5   7     3696.82     3673.15     71.38 o 
   0  -5   7      118.83      111.15      9.15 o 
   1  -5   7      701.77      647.85     55.88 o 
   2  -5   7     2149.64     2126.58    192.66 o 
   3  -5   7     7031.01     6607.10    596.43 o 
   4  -5   7     3078.77     2759.86    528.23 o 
   5  -5   7       20.02       19.35     12.53 o 
   6  -5   7     1004.94     1065.49     92.67 o 
   7  -5   7     1375.41     1509.96    121.14 o 
   8  -5   7     1768.93      671.06    255.72 o 
  -7  -4   7      211.74      183.19     72.05 o 
  -6  -4   7     1864.55     1668.21     97.31 o 
  -5  -4   7     1556.24     1257.33     93.98 o 
  -4  -4   7      421.15      379.31     14.69 o 
  -3  -4   7      320.70      324.63     12.98 o 
  -2  -4   7     3047.16     3171.77     93.58 o 
  -1  -4   7    11876.03    11426.52    175.45 o 
   0  -4   7     7123.97     7035.92    199.92 o 
   1  -4   7      105.73      118.97     11.53 o 
   2  -4   7     4172.26     3573.73    327.55 o 
   3  -4   7     6582.48     6109.67    547.06 o 
   4  -4   7    12691.65    11881.22   1269.47 o 
   5  -4   7     2879.29     2900.48    318.48 o 
   6  -4   7       63.19       70.81     12.75 o 
   7  -4   7     1925.53     2127.28    158.92 o 
   8  -4   7     2390.73     2471.65    230.07 o 
  -7  -3   7       31.62       30.97     11.72 o 
  -6  -3   7     1192.13      849.14     59.48 o 
  -5  -3   7     3810.92     3399.39     78.18 o 
  -4  -3   7     2538.76     2413.95     19.25 o 
  -3  -3   7        5.98       21.57     10.00 o 
  -2  -3   7      941.03      960.39     33.67 o 
  -1  -3   7     9310.01     9133.03    218.08 o 
   0  -3   7    16385.69    15233.16    980.94 o 
   1  -3   7     7090.13     6739.98    510.61 o 
   2  -3   7       16.17       54.71      9.69 o 
   3  -3   7     3043.69     3020.69    222.76 o 
   4  -3   7    11660.17    10687.81    754.35 o 
   5  -3   7     9095.98     8537.86    458.53 o 
   6  -3   7     2051.35     2082.26    174.40 o 
   7  -3   7      339.36      348.95     25.77 o 
   8  -3   7     1397.05     1512.78     94.38 o 
   9  -3   7     1688.28     1625.91    142.64 o 
  -7  -2   7        1.88       28.71     10.71 o 
  -6  -2   7      157.00      156.47     12.20 o 
  -5  -2   7     2715.68     2361.66    258.49 o 
  -4  -2   7     5278.26     4756.27    226.77 o 
  -3  -2   7     2189.40     2075.73    102.96 o 
  -2  -2   7      108.90      120.77     10.37 o 
  -1  -2   7     1202.80     1078.70     71.13 o 
   0  -2   7    10056.53     9418.99    493.24 o 
   1  -2   7     9558.59     9008.45    900.71 o 
   2  -2   7     2482.65     2482.48    127.87 o 
   3  -2   7      868.37      832.97     82.48 o 
   4  -2   7     1113.92     1122.92     64.22 o 
   5  -2   7     6368.96     6369.13    389.20 o 
   6  -2   7     4647.01     5001.23    212.96 o 
   7  -2   7      313.66      340.45     34.63 o 
   8  -2   7      434.62      421.79     42.94 o 
   9  -2   7      413.29      388.22     59.76 o 
  -7  -1   7        5.17       -0.01     11.16 o 
  -6  -1   7       53.10       73.47     16.33 o 
  -5  -1   7      466.48      475.96     47.10 o 
  -4  -1   7     1799.66     1586.27     68.76 o 
  -3  -1   7     2451.95     2236.85     97.87 o 
  -2  -1   7       13.26       21.47     16.11 o 
  -1  -1   7      656.45      693.22     32.84 o 
   0  -1   7     2053.05     2040.03    127.27 o 
   1  -1   7     3370.01     3240.36    118.58 o 
   2  -1   7     4148.04     4266.13    113.21 o 
   3  -1   7      472.84      420.02     40.52 o 
   4  -1   7      917.77      743.66     84.72 o 
   5  -1   7      352.72      347.85     33.98 o 
   6  -1   7      663.11      664.62     68.62 o 
   7  -1   7      171.81      201.70     19.31 o 
   8  -1   7      325.22      339.48     30.76 o 
   9  -1   7      254.57      243.74     21.20 o 
  -7   0   7      140.39      198.88     27.38 o 
  -6   0   7      259.72      217.31     31.35 o 
  -5   0   7      678.81      604.69     19.04 o 
  -4   0   7      672.06      623.27     32.17 o 
  -3   0   7      601.37      569.87     26.04 o 
  -2   0   7        4.75        7.22     13.15 o 
  -1   0   7     5233.97     5530.56    119.19 o 
   0   0   7      747.05      731.43     18.51 o 
   1   0   7      910.96      883.56     26.38 o 
   2   0   7       67.86      140.01     23.13 o 
   3   0   7     1180.74     1024.92     64.12 o 
   4   0   7     5251.24     3924.93    155.83 o 
   5   0   7     1091.11      902.04    142.59 o 
   6   0   7      235.62      193.30     30.68 o 
   7   0   7      207.28      209.19     32.12 o 
   8   0   7      820.05      817.43     54.45 o 
   9   0   7     1133.35     1108.39    127.92 o 
  -7   1   7       62.39       58.94     19.00 o 
  -6   1   7      410.66      443.61     33.79 o 
  -5   1   7     1883.83     1887.88     48.44 o 
  -4   1   7     1574.00     1457.13    107.35 o 
  -3   1   7      783.30      691.00     37.82 o 
  -2   1   7       76.91       76.00     13.99 o 
  -1   1   7     6384.61     6152.55    260.79 o 
   0   1   7    13322.47    11792.09    642.11 o 
   1   1   7     4682.67     4107.74    367.71 o 
   2   1   7       36.98       73.21     14.64 o 
   3   1   7     1607.84     1549.57     81.01 o 
   4   1   7    10271.42    10425.15    556.93 o 
   5   1   7     9515.82     9411.88    635.68 o 
   6   1   7     1478.66     1291.50    112.93 o 
   7   1   7       83.38       85.68     10.49 o 
   8   1   7      737.63      605.33    132.59 o 
   9   1   7     2342.50     2448.55    245.44 o 
  10   1   7     1334.70     1235.97     33.51 o 
  -7   2   7      231.97      262.74     67.62 o 
  -6   2   7        2.48        4.53     12.13 o 
  -5   2   7     2922.60     3041.60    220.73 o 
  -4   2   7     4364.80     4238.35    405.87 o 
  -3   2   7     2309.64     2041.04    152.27 o 
  -2   2   7      124.81      120.87     11.93 o 
  -1   2   7     1257.70     1142.91     61.90 o 
   0   2   7    14472.04    14387.46   1035.86 o 
   1   2   7    18193.38    16584.82    333.64 o 
   2   2   7     7819.70     7543.04    666.01 o 
   3   2   7       15.60       40.84     10.70 o 
   4   2   7     3822.16     3635.06    134.94 o 
   5   2   7    13870.79    12438.08    933.25 o 
   6   2   7     8587.61     7409.44    888.95 o 
   7   2   7      812.45      899.69     44.07 o 
   8   2   7      314.21      317.86     24.53 o 
   9   2   7     1198.53     1314.60    152.73 o 
  10   2   7     1718.60     1474.69    277.19 o 
  -6   3   7      105.90      106.52     13.02 o 
  -5   3   7      331.78      391.30     35.14 o 
  -4   3   7     4614.21     4549.73     60.00 o 
  -3   3   7     7898.38     6718.39    722.06 o 
  -2   3   7     2232.44     2015.89     62.98 o 
  -1   3   7       62.82       77.41     15.38 o 
   0   3   7     3820.95     3595.77    135.44 o 
   1   3   7    15456.09    14896.06   1318.78 o 
   2   3   7    11265.08    11260.31   1150.44 o 
   3   3   7     2103.31     1998.57     97.09 o 
   4   3   7       15.21       23.57     12.04 o 
   5   3   7     4255.73     4094.05    292.49 o 
   6   3   7     8442.70     8569.41    415.11 o 
   7   3   7     4616.95     4433.01    237.71 o 
   8   3   7      198.32      218.38     15.74 o 
   9   3   7      162.74      169.27     13.75 o 
  10   3   7      740.75      688.42     31.75 o 
  -6   4   7      189.63      211.52     22.00 o 
  -5   4   7       33.56       66.71     27.34 o 
  -4   4   7     1086.69     1033.19    173.84 o 
  -3   4   7     4077.19     3484.35    316.66 o 
  -2   4   7     3910.96     3132.10    145.33 o 
  -1   4   7      808.58      806.88     25.32 o 
   0   4   7       31.70       52.43     14.05 o 
   1   4   7     3654.68     3480.70    178.51 o 
   2   4   7    10242.09    10093.72    610.07 o 
   3   4   7     3944.59     3086.44    457.32 o 
   4   4   7       12.91       15.42     10.81 o 
   5   4   7      103.73      118.99     12.47 o 
   6   4   7     1255.34     1233.85     37.97 o 
   7   4   7     2701.46     2919.59    101.08 o 
   8   4   7      382.14      436.32     65.97 o 
   9   4   7        5.45       15.60      7.86 o 
  -5   5   7        0.65       22.63     26.80 o 
  -4   5   7       59.06       76.84     34.58 o 
  -3   5   7     1194.51     1149.01     91.70 o 
  -2   5   7     1979.09     1745.81     70.90 o 
  -1   5   7       65.90       77.24     15.09 o 
   0   5   7      110.39      149.27     19.31 o 
   1   5   7      171.86      170.84     16.60 o 
   2   5   7     1554.92     1379.82    100.05 o 
   3   5   7     2034.33     1659.68    143.80 o 
   4   5   7        0.32       48.71     15.96 o 
   5   5   7      249.20      232.83     12.63 o 
   6   5   7      539.94      490.05     20.57 o 
   7   5   7      348.06      381.19     20.16 o 
   8   5   7       79.75      107.78      9.95 o 
   9   5   7       79.29       80.24     10.48 o 
  -5   6   7       70.27       88.47     29.54 o 
  -4   6   7      359.95      355.87     28.34 o 
  -3   6   7      504.83      451.61     50.08 o 
  -2   6   7      982.99      880.81     74.38 o 
  -1   6   7      126.29      123.75     14.36 o 
   0   6   7     1546.91     1607.73     19.95 o 
   1   6   7     1803.63     1835.55     83.28 o 
   2   6   7      969.82      891.03     41.95 o 
   3   6   7      288.85      256.89     28.36 o 
   4   6   7      509.09      474.03     49.00 o 
   5   6   7     1576.71     1465.82     94.43 o 
   6   6   7     1421.87     1308.69     54.98 o 
   7   6   7      409.82      469.88     16.05 o 
   8   6   7       39.53       37.58      9.52 o 
   9   6   7      122.94      127.01      9.85 o 
  -4   7   7     1016.86      885.24    153.50 o 
  -3   7   7     1115.10      956.43     72.92 o 
  -2   7   7     1239.96     1161.20     82.33 o 
  -1   7   7      256.34      194.12     55.25 o 
   0   7   7      785.48      847.28     17.52 o 
   1   7   7     3922.87     3981.00    368.71 o 
   2   7   7     4788.92     4375.34    238.17 o 
   3   7   7     1461.81     1301.26    122.92 o 
   4   7   7       18.55       28.52      9.54 o 
   5   7   7     1478.68     1367.66     67.74 o 
   6   7   7     3832.15     3559.83    149.68 o 
   7   7   7     1716.55     1770.86     53.03 o 
   8   7   7       64.34       87.33     10.07 o 
  -3   8   7     2168.98     1873.70    212.83 o 
  -2   8   7     2340.16     2269.75    117.74 o 
  -1   8   7     1091.28     1032.69     90.91 o 
   0   8   7       29.35       81.71     19.18 o 
   1   8   7     1895.92     1590.93    142.06 o 
   2   8   7     5725.72     4859.24    488.35 o 
   3   8   7     2992.17     2602.97    298.39 o 
   4   8   7      902.99      783.96     65.44 o 
   5   8   7       15.49       14.39      9.02 o 
   6   8   7     1542.95     1476.65    107.42 o 
   7   8   7     2937.01     3181.22    194.89 o 
   8   8   7     1056.91      967.82    102.50 o 
  -2   9   7     2135.94     1959.94    108.43 o 
  -1   9   7     1753.83     1628.45    138.05 o 
   0   9   7      733.69      719.30     13.56 o 
   1   9   7        7.75       19.57     27.90 o 
   2   9   7     2015.99     1759.65     95.21 o 
   3   9   7     3489.04     3095.62    288.08 o 
   4   9   7     1231.64      974.42    152.11 o 
   5   9   7      214.15      189.84     27.24 o 
   6   9   7      110.55      100.14     14.44 o 
   7   9   7      788.69      796.45     48.49 o 
   0  10   7      458.48      378.92     33.18 o 
   1  10   7      117.23      108.73      9.79 o 
   2  10   7       83.16       78.23     13.69 o 
   3  10   7     1006.04      845.81    151.31 o 
   4  10   7      914.72      736.91    119.70 o 
   5  10   7      220.60      198.72     34.46 o 
   6  10   7        3.37       30.27     23.05 o 
  -2  -9   8      325.27      340.34     28.33 o 
  -1  -9   8       12.97       24.84      7.36 o 
   0  -9   8      435.09      402.73     57.67 o 
   1  -9   8      432.76      363.01     54.57 o 
   2  -9   8      467.10      415.21     60.30 o 
   3  -9   8      163.58      161.98     31.71 o 
  -4  -8   8      265.68      339.00     16.24 o 
  -3  -8   8      183.38      172.00     14.65 o 
  -2  -8   8        5.45       25.36      7.69 o 
  -1  -8   8        7.54        5.61      8.09 o 
   0  -8   8      761.93      724.45     94.97 o 
   1  -8   8      590.20      510.75     56.57 o 
   2  -8   8       23.83       44.98      8.13 o 
   3  -8   8       79.92       85.67     20.94 o 
   4  -8   8      153.69      151.20     49.44 o 
  -5  -7   8      161.49      176.91     63.75 o 
  -4  -7   8     1314.71     1270.22     96.33 o 
  -3  -7   8      740.92      748.30     42.96 o 
  -2  -7   8       18.62       25.97      8.09 o 
  -1  -7   8      464.02      460.85     16.95 o 
   0  -7   8     1923.09     1973.04     91.05 o 
   1  -7   8     3046.35     2561.57    295.56 o 
   2  -7   8      712.53      718.85    122.14 o 
   3  -7   8      233.17      277.73     54.77 o 
   4  -7   8     1363.19     1221.83    279.25 o 
   5  -7   8     1701.00     1617.22    361.00 o 
   6  -7   8     1560.61     1386.56    161.09 o 
  -5  -6   8      160.98      146.76     16.92 o 
  -4  -6   8     1783.87     1853.10    146.22 o 
  -3  -6   8     2534.63     2691.60    131.96 o 
  -2  -6   8      988.99     1011.30     53.68 o 
  -1  -6   8      324.89      333.56     13.14 o 
   0  -6   8     1914.27     1832.25     91.05 o 
   1  -6   8     6924.92     5804.56    611.40 o 
   2  -6   8     6305.65     5297.03    957.74 o 
   3  -6   8      462.97      413.53     82.31 o 
   4  -6   8     1002.50     1021.92    113.33 o 
   5  -6   8     2365.85     2468.85    413.19 o 
   6  -6   8     3923.57     4101.58    186.55 o 
   7  -6   8     1853.95     1708.14    367.20 o 
  -6  -5   8      219.01      180.75     27.43 o 
  -5  -5   8       26.45       25.05     14.76 o 
  -4  -5   8     1171.52     1160.89     78.29 o 
  -3  -5   8     4686.84     4819.14    151.79 o 
  -2  -5   8     5248.40     5434.17    273.45 o 
  -1  -5   8      367.88      367.22     10.38 o 
   0  -5   8      671.88      669.48     36.22 o 
   1  -5   8     3037.64     2998.56    153.54 o 
   2  -5   8     8530.17     8049.63    988.06 o 
   3  -5   8     6262.66     5770.26    733.13 o 
   4  -5   8       55.01       57.00     15.88 o 
   5  -5   8     1082.38     1208.44     23.31 o 
   6  -5   8     2657.96     2865.23     86.78 o 
   7  -5   8     3090.16     2936.21    474.55 o 
  -6  -4   8     1083.47      983.79     86.68 o 
  -5  -4   8       10.99       22.72      9.11 o 
  -4  -4   8       52.73       54.93      9.76 o 
  -3  -4   8     1316.96     1326.58     57.31 o 
  -2  -4   8     5535.26     5606.24    130.68 o 
  -1  -4   8     3935.09     3913.34     73.94 o 
   0  -4   8        3.34       17.81      9.32 o 
   1  -4   8     1076.19     1029.99    116.38 o 
   2  -4   8     4121.80     3573.43    372.95 o 
   3  -4   8     5009.31     5088.14    366.59 o 
   4  -4   8     2164.17     2269.62    370.58 o 
   5  -4   8       12.29       19.25      8.35 o 
   6  -4   8      870.76      892.64     59.58 o 
   7  -4   8      952.94      970.65     81.49 o 
   8  -4   8      941.23      966.94     85.69 o 
  -6  -3   8      778.08      645.11    133.04 o 
  -5  -3   8      142.82      132.08     23.03 o 
  -4  -3   8       88.25       83.80      9.69 o 
  -3  -3   8      520.49      513.70     26.80 o 
  -2  -3   8      943.09      946.07     37.63 o 
  -1  -3   8     2151.60     2141.61    117.78 o 
   0  -3   8      440.40      426.34     31.76 o 
   1  -3   8      364.86      364.31     30.19 o 
   2  -3   8     1152.71      884.86     91.51 o 
   3  -3   8      820.60      857.19    114.07 o 
   4  -3   8     1384.81     1427.35     58.68 o 
   5  -3   8       88.95      111.64     13.84 o 
   6  -3   8      799.43      834.37     78.54 o 
   7  -3   8      337.04      327.59     39.44 o 
   8  -3   8       95.89      103.56     14.15 o 
  -6  -2   8      234.59      231.30     19.66 o 
  -5  -2   8      193.83      171.71     16.07 o 
  -4  -2   8      405.47      355.75     57.54 o 
  -3  -2   8     1544.96     1425.78    126.40 o 
  -2  -2   8      953.94      970.45     74.66 o 
  -1  -2   8      214.92      210.17     13.15 o 
   0  -2   8        0.17       15.68      8.67 o 
   1  -2   8     2880.14     2469.61    143.47 o 
   2  -2   8     3348.38     3089.50    172.84 o 
   3  -2   8      236.10      214.43     25.22 o 
   4  -2   8       24.94       25.16      9.16 o 
   5  -2   8      255.82      259.93     19.22 o 
   6  -2   8     2143.12     1961.02    212.71 o 
   7  -2   8     1934.11     1906.19    172.17 o 
   8  -2   8       79.39       84.72      7.41 o 
   9  -2   8       79.84       91.42     10.77 o 
  -6  -1   8      257.00      247.70     14.30 o 
  -5  -1   8       75.15       79.97     13.04 o 
  -4  -1   8      142.90      128.43     14.33 o 
  -3  -1   8     3612.52     3120.33    124.61 o 
  -2  -1   8     4974.16     4867.47    453.33 o 
  -1  -1   8      298.61      292.72     11.61 o 
   0  -1   8        4.20       29.36      9.51 o 
   1  -1   8     4554.75     4324.23     93.04 o 
   2  -1   8    12713.41    11265.17   1030.74 o 
   3  -1   8     8924.34     8923.29    389.55 o 
   4  -1   8      128.23      140.32     14.58 o 
   5  -1   8      665.66      625.58     75.88 o 
   6  -1   8     3995.74     3807.92    306.96 o 
   7  -1   8     3935.62     3675.49    320.23 o 
   8  -1   8     1806.37     1885.01    163.80 o 
   9  -1   8        5.81       13.14      7.67 o 
  -6   0   8     1450.90     1433.75     42.32 o 
  -5   0   8      535.95      522.54     27.81 o 
  -4   0   8        8.39       17.16     10.80 o 
  -3   0   8     3402.25     3188.88    216.03 o 
  -2   0   8    10875.71    10605.98    923.03 o 
  -1   0   8     7495.96     7043.48    465.80 o 
   0   0   8      619.33      643.26     24.29 o 
   1   0   8      719.39      621.11     40.69 o 
   2   0   8     8292.99     7884.09    102.98 o 
   3   0   8    18491.42    14903.35    657.69 o 
   4   0   8     6639.39     5613.32    554.98 o 
   5   0   8      106.85       97.98     19.84 o 
   6   0   8     1495.75     1399.56    298.57 o 
   7   0   8     5458.23     4981.71    538.88 o 
   8   0   8     4750.76     4822.16    468.31 o 
   9   0   8      814.45      814.07     63.06 o 
  -6   1   8     2031.85     2162.78    187.21 o 
  -5   1   8     1298.43     1331.77     81.49 o 
  -4   1   8      684.71      661.19     37.84 o 
  -3   1   8      100.73       94.40     12.98 o 
  -2   1   8     5572.20     5225.25    180.78 o 
  -1   1   8    16024.14    15890.34    830.15 o 
   0   1   8     4648.05     4836.83    269.02 o 
   1   1   8      662.17      692.30     46.29 o 
   2   1   8     3145.06     2971.02     39.12 o 
   3   1   8     9867.84     9002.41    517.87 o 
   4   1   8    13187.75    13341.69   1091.53 o 
   5   1   8     2715.10     2469.18    278.80 o 
   6   1   8       60.28       55.81     11.27 o 
   7   1   8     1321.95     1335.15    175.32 o 
   8   1   8     2101.28     1813.43    304.79 o 
   9   1   8     2439.13     2132.59    382.60 o 
  -6   2   8      960.96      994.94     84.27 o 
  -5   2   8     2163.96     2396.07    153.40 o 
  -4   2   8      677.23      669.54     43.52 o 
  -3   2   8       43.32       49.30     12.31 o 
  -2   2   8      198.20      185.98     14.24 o 
  -1   2   8     4848.01     4454.51    562.29 o 
   0   2   8     7368.25     7294.47    445.06 o 
   1   2   8     2498.62     2684.36    168.34 o 
   2   2   8       23.64       41.49     11.96 o 
   3   2   8     1664.16     1663.52     92.61 o 
   4   2   8     5278.53     4634.54    158.11 o 
   5   2   8     4045.52     3499.14    183.78 o 
   6   2   8      189.08      201.33     10.60 o 
   7   2   8      285.54      289.56     14.95 o 
   8   2   8      390.54      433.69     29.64 o 
   9   2   8      655.82      762.58     78.26 o 
  -6   3   8      130.40      146.64     12.10 o 
  -5   3   8      976.59      965.18     34.04 o 
  -4   3   8      443.85      470.08     66.29 o 
  -3   3   8       30.59       26.84     12.05 o 
  -2   3   8      568.85      534.09     54.30 o 
  -1   3   8      712.92      730.86     19.54 o 
   0   3   8     2264.16     2106.83     61.30 o 
   1   3   8      461.21      454.01     16.93 o 
   2   3   8       47.34      110.35     20.67 o 
   3   3   8      851.95      811.55    144.44 o 
   4   3   8      130.79      143.88     13.47 o 
   5   3   8     1474.13     1282.39     58.96 o 
   6   3   8        7.01       14.34     12.93 o 
   7   3   8      427.49      402.59     10.40 o 
   8   3   8      533.21      574.26     32.04 o 
   9   3   8      153.98      149.45     26.34 o 
  -5   4   8      343.82      319.93     13.79 o 
  -4   4   8      397.45      417.43     25.67 o 
  -3   4   8       61.42       72.55     14.46 o 
  -2   4   8     1552.39     1397.59     66.98 o 
  -1   4   8      867.87      801.06     28.26 o 
   0   4   8      855.89      886.50     67.29 o 
   1   4   8      281.66      307.79     52.06 o 
   2   4   8     2010.24     1855.54    191.07 o 
   3   4   8     4852.77     3864.41    240.67 o 
   4   4   8     1572.56     1450.63    127.85 o 
   5   4   8      341.97      331.54     22.95 o 
   6   4   8      132.56      129.90      9.81 o 
   7   4   8      920.03      897.12     25.97 o 
   8   4   8     1360.95     1524.67     28.25 o 
   9   4   8      447.86      449.85     17.65 o 
  -5   5   8      656.86      729.99     75.10 o 
  -4   5   8      679.39      630.50     18.99 o 
  -3   5   8        2.90       15.48     13.99 o 
  -2   5   8     2071.14     1712.49     55.39 o 
  -1   5   8     5803.01     5396.35    357.68 o 
   0   5   8     1972.03     2006.94    220.17 o 
   1   5   8      864.09      873.64     19.13 o 
   2   5   8      504.35      457.05     50.48 o 
   3   5   8     4265.06     3936.63    495.26 o 
   4   5   8     7918.26     7975.19    400.32 o 
   5   5   8     2090.94     1967.54     61.42 o 
   6   5   8       82.24       74.75      8.72 o 
   7   5   8      882.13      936.80     61.01 o 
   8   5   8     2170.92     2391.54     54.34 o 
   9   5   8     1796.20     1899.81     56.24 o 
  -4   6   8     1206.27     1052.27    342.06 o 
  -3   6   8      603.10      543.98     44.42 o 
  -2   6   8      255.47      206.05     26.98 o 
  -1   6   8     4239.66     3813.62    292.63 o 
   0   6   8     6880.39     6635.67    615.44 o 
   1   6   8     3653.08     3471.31     55.78 o 
   2   6   8       99.38      111.77     12.64 o 
   3   6   8     1315.33     1332.35    147.91 o 
   4   6   8     5677.56     5426.40    259.04 o 
   5   6   8     5208.42     4964.34    219.96 o 
   6   6   8     1352.73     1318.16     33.78 o 
   7   6   8        1.42       10.53      9.52 o 
   8   6   8      553.67      629.45     17.10 o 
   9   6   8     1636.92     1684.90     58.70 o 
  -4   7   8     1276.09     1560.14     45.90 o 
  -3   7   8      998.05      818.73     84.62 o 
  -2   7   8      189.05      160.12     20.82 o 
  -1   7   8      358.54      323.25     41.97 o 
   0   7   8     4272.93     3785.32    349.72 o 
   1   7   8     3676.07     3450.87    286.99 o 
   2   7   8     1905.99     1857.09     92.42 o 
   3   7   8       19.38       19.15      9.95 o 
   4   7   8     1290.84     1136.54     59.32 o 
   5   7   8     3986.38     3560.70    188.36 o 
   6   7   8     2012.93     2053.18     48.30 o 
   7   7   8      237.53      250.25     14.44 o 
   8   7   8       42.90       57.46      8.40 o 
  -3   8   8      654.16      473.17    117.84 o 
  -2   8   8      202.63      182.72     29.36 o 
  -1   8   8        8.34       -4.18     12.58 o 
   0   8   8      593.04      536.07     61.73 o 
   1   8   8     1963.28     1611.14     88.14 o 
   2   8   8     1074.78      884.27     66.20 o 
   3   8   8       53.94       73.69     10.30 o 
   4   8   8       22.72       29.55      8.99 o 
   5   8   8      463.25      441.66     33.62 o 
   6   8   8     1133.73     1217.28     50.22 o 
   7   8   8      239.84      256.73     15.09 o 
  -1   9   8       40.03       48.00     12.79 o 
   0   9   8      111.14       76.81     11.43 o 
   1   9   8      522.76      424.94     56.61 o 
   2   9   8      286.72      231.52     25.04 o 
   3   9   8       14.26       45.41     11.68 o 
   4   9   8      277.82      300.10     30.25 o 
   5   9   8      180.33      201.06     29.57 o 
   6   9   8      184.95      168.11     12.17 o 
   7   9   8       26.20       41.17     14.20 o 
   1  10   8      438.52      358.99     18.75 o 
   2  10   8      245.45      196.28     10.70 o 
   3  10   8       36.03       41.12      9.32 o 
   4  10   8      631.04      569.68    108.03 o 
   5  10   8      664.12      652.76     77.61 o 
   0  -9   9       30.39       34.16     10.52 o 
   1  -9   9      314.58      279.04     51.37 o 
  -3  -8   9      152.73      169.93     13.31 o 
  -2  -8   9     1167.14     1225.53     68.14 o 
  -1  -8   9     2586.18     2636.47    110.92 o 
   0  -8   9     1513.71     1454.55    202.23 o 
   1  -8   9        6.16       13.15      9.29 o 
   2  -8   9      950.17      861.97    179.65 o 
   3  -8   9     2363.90     2198.07    362.94 o 
   4  -8   9     2694.14     2500.30    727.39 o 
  -4  -7   9      785.19      742.07    107.74 o 
  -3  -7   9        1.70       10.90      8.30 o 
  -2  -7   9      816.17      842.99     44.18 o 
  -1  -7   9     1716.60     1725.58     91.07 o 
   0  -7   9     4177.40     4157.40    257.80 o 
   1  -7   9     1097.61     1023.76    156.76 o 
   2  -7   9      226.62      227.55     16.96 o 
   3  -7   9     1450.25     1263.14    407.87 o 
   4  -7   9     2455.31     2345.43    486.68 o 
   5  -7   9     2959.92     3014.29    551.18 o 
  -5  -6   9      437.75      430.27     27.74 o 
  -4  -6   9     1157.28     1205.89    134.94 o 
  -3  -6   9      219.77      222.38     35.06 o 
  -2  -6   9       56.29       68.30     10.41 o 
  -1  -6   9      755.42      763.99     26.31 o 
   0  -6   9     2366.13     2240.03     81.45 o 
   1  -6   9     3227.67     3249.26    122.32 o 
   2  -6   9      211.67      203.70     36.84 o 
   3  -6   9      269.76      257.08     59.12 o 
   4  -6   9     1081.96     1133.06    196.05 o 
   5  -6   9     1221.24     1414.29    191.14 o 
   6  -6   9      865.94      924.76    169.40 o 
  -5  -5   9      128.61      129.39     24.40 o 
  -4  -5   9      835.41      830.52     83.09 o 
  -3  -5   9      234.99      273.40     14.50 o 
  -2  -5   9      144.51      149.27      8.37 o 
  -1  -5   9      608.87      571.72     10.02 o 
   0  -5   9      198.22      174.96     13.51 o 
   1  -5   9      928.83      811.64     57.50 o 
   2  -5   9      200.77      198.21     24.72 o 
   3  -5   9      134.27      135.53     19.72 o 
   4  -5   9      693.16      724.81    111.01 o 
   5  -5   9      243.75      257.48     29.75 o 
   6  -5   9      132.00      116.90     17.36 o 
   7  -5   9        2.63        3.24      8.72 o 
  -5  -4   9      518.91      353.87    122.01 o 
  -4  -4   9      204.86      185.05     14.52 o 
  -3  -4   9      171.56      156.08     20.50 o 
  -2  -4   9      113.06      101.13      9.26 o 
  -1  -4   9     1913.68     1796.39     59.49 o 
   0  -4   9     2151.88     2281.36     90.58 o 
   1  -4   9       48.35       58.42      9.68 o 
   2  -4   9      172.55      154.49     28.10 o 
   3  -4   9     1357.90     1177.48    184.90 o 
   4  -4   9     2588.24     2822.52    273.89 o 
   5  -4   9      821.26      909.86     84.19 o 
   6  -4   9       49.42       52.74     15.43 o 
   7  -4   9      221.11      258.44     32.37 o 
   8  -4   9      657.97      650.61     55.07 o 
  -6  -3   9      180.09      159.27     29.82 o 
  -5  -3   9     1807.21     1468.81    318.18 o 
  -4  -3   9      774.18      656.34     84.85 o 
  -3  -3   9      121.39      129.88     10.52 o 
  -2  -3   9      453.18      452.55     14.16 o 
  -1  -3   9     3094.64     3131.94     73.23 o 
   0  -3   9     7407.16     6978.28    216.83 o 
   1  -3   9     2314.81     2267.61    180.81 o 
   2  -3   9       32.79       18.84     10.68 o 
   3  -3   9     2386.46     2416.52    105.99 o 
   4  -3   9     5709.86     5721.85    536.36 o 
   5  -3   9     5753.34     6205.76    261.48 o 
   6  -3   9      714.38      675.72     73.20 o 
   7  -3   9      438.40      432.84     37.45 o 
   8  -3   9     1145.12     1086.29     85.52 o 
  -6  -2   9       23.14       37.92     17.36 o 
  -5  -2   9     1306.35     1208.85    167.59 o 
  -4  -2   9     3936.50     3322.07    312.15 o 
  -3  -2   9     1422.45     1236.17     99.50 o 
  -2  -2   9       61.36       51.46     14.49 o 
  -1  -2   9     1763.59     1832.59    123.62 o 
   0  -2   9     9583.71     8306.87    707.44 o 
   1  -2   9    11454.15     9721.16    692.07 o 
   2  -2   9     1223.66     1163.47    125.38 o 
   3  -2   9      213.23      197.40     20.45 o 
   4  -2   9     3387.11     3485.49    465.12 o 
   5  -2   9     9025.42     8152.57    828.67 o 
   6  -2   9     6186.99     6071.53    636.89 o 
   7  -2   9      421.70      393.21     27.22 o 
   8  -2   9      334.21      336.38     25.07 o 
   9  -2   9     1268.15     1117.22    182.90 o 
  -6  -1   9        0.02       -1.33     20.30 o 
  -5  -1   9      246.53      248.77     19.92 o 
  -4  -1   9     3089.61     2526.61    163.27 o 
  -3  -1   9     3545.31     3200.15    182.39 o 
  -2  -1   9     1541.64     1485.44     79.48 o 
  -1  -1   9       58.92       67.92     11.20 o 
   0  -1   9     1768.03     1777.57     68.79 o 
   1  -1   9    13216.69    13665.29    402.56 o 
   2  -1   9     9931.04     9887.57   1352.69 o 
   3  -1   9      674.77      591.51     36.63 o 
   4  -1   9      579.30      579.53     32.21 o 
   5  -1   9     3220.94     3491.25    194.63 o 
   6  -1   9     5398.53     5210.15    506.41 o 
   7  -1   9     2234.80     2107.98    313.93 o 
   8  -1   9       73.62       76.34     14.04 o 
   9  -1   9      301.63      335.04     31.62 o 
  -6   0   9       37.84       26.78     10.80 o 
  -5   0   9       29.25       13.91     16.17 o 
  -4   0   9      650.84      621.95     52.11 o 
  -3   0   9     3259.62     2975.45    178.38 o 
  -2   0   9     1244.84     1187.36    106.08 o 
  -1   0   9       61.34      109.95     18.92 o 
   0   0   9      142.98      146.13     10.64 o 
   1   0   9     2666.76     2743.07    172.25 o 
   2   0   9     4793.66     4489.00    313.01 o 
   3   0   9     2663.14     2794.93    184.75 o 
   4   0   9      218.35      192.37     10.33 o 
   5   0   9      761.38      770.61     33.57 o 
   6   0   9     1631.76     1412.05    169.54 o 
   7   0   9     1185.29     1060.59    104.84 o 
   8   0   9      336.22      365.76     37.11 o 
   9   0   9      133.31      171.39     16.95 o 
  -6   1   9       44.70       62.72     11.45 o 
  -5   1   9      121.24      129.95     16.35 o 
  -4   1   9      179.01      183.28     17.57 o 
  -3   1   9     1329.40     1217.62     91.64 o 
  -2   1   9     1040.64      997.99     51.14 o 
  -1   1   9       34.00       56.75     20.43 o 
   0   1   9      828.50      854.70     22.95 o 
   1   1   9      663.52      744.38     23.84 o 
   2   1   9      734.01      674.58     88.08 o 
   3   1   9      219.44      171.98     19.52 o 
   4   1   9      202.59      262.62     46.08 o 
   5   1   9     1020.80      975.28     79.07 o 
   6   1   9      296.73      286.51     31.12 o 
   7   1   9      180.04      157.75     23.26 o 
   8   1   9       52.78       37.51      9.26 o 
   9   1   9      145.27      144.64     39.59 o 
  -6   2   9       65.15       28.61     50.42 o 
  -5   2   9      270.62      287.80     15.44 o 
  -4   2   9      955.50      923.60     52.92 o 
  -3   2   9      820.42      690.41     18.51 o 
  -2   2   9      283.87      299.40     15.62 o 
  -1   2   9       13.24        6.97     12.89 o 
   0   2   9     2517.70     2945.51    171.87 o 
   1   2   9     4663.91     4891.82    306.49 o 
   2   2   9     1528.29     1635.38    184.44 o 
   3   2   9       32.48       30.60     11.01 o 
   4   2   9      418.50      428.76     19.07 o 
   5   2   9     4436.67     4478.94    204.47 o 
   6   2   9     2671.81     2413.53    120.72 o 
   7   2   9      240.96      248.58      9.23 o 
   8   2   9      179.48      193.11     16.60 o 
   9   2   9      334.29      299.66     67.78 o 
  -5   3   9        1.40       -5.74     22.72 o 
  -4   3   9     1874.68     1833.46    231.12 o 
  -3   3   9     2707.44     2389.31    248.23 o 
  -2   3   9     1401.08     1337.22    115.73 o 
  -1   3   9      103.69      108.68     19.91 o 
   0   3   9     1895.64     2136.87     72.72 o 
   1   3   9     9222.68     9129.44   1429.17 o 
   2   3   9     6219.77     6629.01    754.95 o 
   3   3   9     1417.53     1374.23     66.13 o 
   4   3   9      200.80      196.29     11.23 o 
   5   3   9     2937.00     2566.61     75.17 o 
   6   3   9     6050.12     5779.96    395.20 o 
   7   3   9     3299.31     3294.73     98.08 o 
   8   3   9      191.83      184.92      9.62 o 
   9   3   9      259.71      280.74     19.50 o 
  -5   4   9       54.76       62.32     12.22 o 
  -4   4   9      625.81      602.11     53.01 o 
  -3   4   9     3084.70     2973.10    269.76 o 
  -2   4   9     3783.34     3466.71    272.02 o 
  -1   4   9     1393.36     1431.25     70.01 o 
   0   4   9       38.27       44.38     14.13 o 
   1   4   9     4305.74     4057.45    463.71 o 
   2   4   9    10455.77    10001.84    830.35 o 
   3   4   9     6695.08     5882.84    827.60 o 
   4   4   9      333.18      303.89     17.28 o 
   5   4   9      216.09      199.37      9.41 o 
   6   4   9     4018.23     3889.08     81.31 o 
   7   4   9     4027.92     4183.89     97.77 o 
   8   4   9     1570.36     1716.36     36.57 o 
   9   4   9       29.66       31.84      9.22 o 
  -4   5   9        4.81       18.68     12.07 o 
  -3   5   9     1362.75     1145.16    156.21 o 
  -2   5   9     3070.54     2403.77    199.46 o 
  -1   5   9     2140.54     1749.95    136.09 o 
   0   5   9      474.78      429.25     31.78 o 
   1   5   9      112.78      115.34     13.40 o 
   2   5   9     3449.78     3258.27    421.45 o 
   3   5   9     6072.65     6392.24    658.90 o 
   4   5   9     3246.98     2876.15    173.10 o 
   5   5   9      122.80      113.96     11.53 o 
   6   5   9      428.37      429.04     25.61 o 
   7   5   9     1605.93     1633.18     28.01 o 
   8   5   9     1695.40     1769.32     65.98 o 
   9   5   9      287.75      337.01     11.70 o 
  -4   6   9       28.57       63.34     56.69 o 
  -3   6   9      125.04      146.48     53.75 o 
  -2   6   9     1105.00     1005.34    137.00 o 
  -1   6   9     1880.03     1650.87    159.52 o 
   0   6   9      333.20      297.40     15.92 o 
   1   6   9       28.60       41.14     18.59 o 
   2   6   9      576.85      548.55     43.29 o 
   3   6   9      875.19      778.13     56.23 o 
   4   6   9     1553.65     1333.39     66.44 o 
   5   6   9       73.77       75.14      8.56 o 
   6   6   9       39.12       37.47      8.37 o 
   7   6   9      263.58      285.91     20.28 o 
   8   6   9      387.47      388.69     13.03 o 
  -3   7   9      128.93      112.55     31.96 o 
  -2   7   9      382.58      327.53     40.94 o 
  -1   7   9      436.88      353.00     56.08 o 
   0   7   9      186.43      171.21     13.38 o 
   1   7   9      232.76      210.70     29.43 o 
   2   7   9      471.56      489.47     58.41 o 
   3   7   9      287.15      275.61     39.64 o 
   4   7   9      430.17      398.65     23.51 o 
   5   7   9        0.58       27.60      8.91 o 
   6   7   9      663.38      622.38     32.22 o 
   7   7   9      237.30      237.37      8.11 o 
   8   7   9       82.94       82.53      8.43 o 
  -2   8   9      618.58      439.63     90.67 o 
  -1   8   9      377.83      267.07     41.64 o 
   0   8   9      233.85      206.51     23.13 o 
   1   8   9      613.24      566.66     61.40 o 
   2   8   9     1552.06     1536.82     20.71 o 
   3   8   9     1227.80     1164.41    117.21 o 
   4   8   9      214.47      193.39     30.21 o 
   5   8   9       14.46       41.09     14.37 o 
   6   8   9      641.51      617.86     39.57 o 
   7   8   9     1039.31     1001.62     33.16 o 
  -1   9   9      931.78      786.60     22.16 o 
   0   9   9      510.00      460.93     63.71 o 
   1   9   9        0.17       14.32     11.39 o 
   2   9   9     1291.13     1128.32     45.52 o 
   3   9   9     2353.79     2238.79    365.42 o 
   4   9   9     1258.96     1293.28     91.26 o 
   5   9   9      127.17      121.45     11.46 o 
   6   9   9      118.36      123.71     16.92 o 
   2  10   9      109.01       87.95     10.99 o 
   3  10   9     1125.85     1026.94    208.19 o 
   4  10   9     1945.98     1785.05    397.21 o 
  -1  -8  10      500.87      513.45     51.68 o 
   0  -8  10       32.91       31.19      7.63 o 
   1  -8  10      334.47      260.63     49.32 o 
   2  -8  10      557.61      513.81    134.96 o 
   3  -8  10     1067.11     1090.51    211.40 o 
  -3  -7  10      286.82      273.49     12.79 o 
  -2  -7  10      318.30      303.10     18.46 o 
  -1  -7  10      250.40      232.92     22.16 o 
   0  -7  10        8.00        5.62      7.26 o 
   1  -7  10      455.67      413.84     78.63 o 
   2  -7  10      352.79      331.36     94.78 o 
   3  -7  10       56.68       23.23     12.10 o 
   4  -7  10       23.82       20.65      8.62 o 
  -4  -6  10      148.60      135.57     27.93 o 
  -3  -6  10      626.48      558.77     84.22 o 
  -2  -6  10      282.79      263.26     15.13 o 
  -1  -6  10       25.52       24.71      7.83 o 
   0  -6  10       78.57       81.33     14.72 o 
   1  -6  10     1461.79     1161.00    145.75 o 
   2  -6  10     1778.66     1677.40    233.59 o 
   3  -6  10      271.13      274.16     53.56 o 
   4  -6  10      115.61      129.82     32.54 o 
   5  -6  10      609.70      709.46     51.78 o 
   6  -6  10     1151.10     1192.36    179.36 o 
  -4  -5  10      180.20      149.39     20.34 o 
  -3  -5  10     1852.72     1805.56    155.82 o 
  -2  -5  10     1908.80     1880.53     96.65 o 
  -1  -5  10      227.41      187.47     12.46 o 
   0  -5  10      194.06      197.03     25.50 o 
   1  -5  10     1296.87     1248.65     34.49 o 
   2  -5  10     4504.80     4284.60    526.77 o 
   3  -5  10     2638.09     2448.03    397.64 o 
   4  -5  10       73.72       68.51     10.83 o 
   5  -5  10      774.09      872.84     71.34 o 
   6  -5  10     2082.20     2135.70    266.54 o 
   7  -5  10     2496.78     2460.63    264.44 o 
  -5  -4  10       47.31       39.99     17.31 o 
  -4  -4  10        4.81       39.81     25.04 o 
  -3  -4  10     1049.02     1039.44     44.52 o 
  -2  -4  10     4086.89     4047.64    131.96 o 
  -1  -4  10     3038.97     3067.32     71.62 o 
   0  -4  10      113.74       97.79      8.42 o 
   1  -4  10     1009.39      924.14     71.96 o 
   2  -4  10     4613.77     4456.71    488.00 o 
   3  -4  10     5888.07     5387.08    648.99 o 
   4  -4  10     3289.73     3213.09    192.31 o 
   5  -4  10        5.11       27.74      8.83 o 
   6  -4  10     1155.55     1105.39    122.23 o 
   7  -4  10     1978.88     1923.48    190.11 o 
  -5  -3  10      706.20      602.22     90.24 o 
  -4  -3  10        0.69       17.47     13.19 o 
  -3  -3  10      247.76      253.11     17.28 o 
  -2  -3  10     1984.52     2087.60    139.85 o 
  -1  -3  10     4018.07     4072.87    296.71 o 
   0  -3  10     2523.20     2398.88    166.62 o 
   1  -3  10        9.50        8.25     10.45 o 
   2  -3  10      917.66      907.99     59.41 o 
   3  -3  10     5106.96     4885.43    579.24 o 
   4  -3  10     5479.63     4732.37    540.70 o 
   5  -3  10     1097.32     1169.23    113.69 o 
   6  -3  10      112.91       90.92     15.98 o 
   7  -3  10      805.03      746.47     82.55 o 
   8  -3  10     1462.24     1308.06    138.66 o 
  -5  -2  10      925.66      876.20    137.28 o 
  -4  -2  10      152.40      168.91     34.62 o 
  -3  -2  10       70.55       54.69     13.23 o 
  -2  -2  10      862.36      768.57     37.96 o 
  -1  -2  10     2362.23     2346.88    146.72 o 
   0  -2  10     2922.39     2604.97     65.15 o 
   1  -2  10       68.45      136.59     36.87 o 
   2  -2  10      131.57      121.69     11.24 o 
   3  -2  10      605.03      615.28     43.66 o 
   4  -2  10     1628.01     1442.18    228.98 o 
   5  -2  10     1472.89     1427.12    166.63 o 
   6  -2  10       22.89        7.04      9.25 o 
   7  -2  10      307.89      295.27     28.45 o 
   8  -2  10      421.69      395.45     41.04 o 
  -5  -1  10      486.91      500.52     23.45 o 
  -4  -1  10      392.61      366.24     33.92 o 
  -3  -1  10      258.26      272.96     24.75 o 
  -2  -1  10      222.54      196.99     13.11 o 
  -1  -1  10      865.82      929.09     49.36 o 
   0  -1  10      821.21      861.49     40.09 o 
   1  -1  10      111.80      183.17     58.82 o 
   2  -1  10     1154.06     1116.40     93.23 o 
   3  -1  10     1484.49     1565.13     88.89 o 
   4  -1  10      684.20      669.21     62.97 o 
   5  -1  10       17.76        1.25      9.46 o 
   6  -1  10       15.91       29.74     10.22 o 
   7  -1  10      502.35      511.46     49.99 o 
   8  -1  10      439.53      431.72     38.97 o 
   9  -1  10       44.20       45.90      7.94 o 
  -5   0  10      277.90      225.49     40.33 o 
  -4   0  10      201.82      195.42     21.98 o 
  -3   0  10      211.94      197.84     14.26 o 
  -2   0  10     1552.01     1557.20     83.98 o 
  -1   0  10     2467.08     2495.20     90.42 o 
   0   0  10      283.25      307.86     14.23 o 
   1   0  10        3.53       -0.01     19.56 o 
   2   0  10     1538.60     1599.17    106.07 o 
   3   0  10     4175.06     3846.34    264.86 o 
   4   0  10     2497.77     2394.25    152.41 o 
   5   0  10      101.40      111.08      9.79 o 
   6   0  10      462.62      388.29     42.61 o 
   7   0  10     1899.28     1790.40    123.07 o 
   8   0  10     1945.44     1921.29    155.60 o 
   9   0  10      497.33      466.56     31.98 o 
  -5   1  10      704.54      695.61     50.99 o 
  -4   1  10      216.63      209.48     18.82 o 
  -3   1  10        0.15       11.46     15.35 o 
  -2   1  10     2332.73     2233.00     43.00 o 
  -1   1  10     4793.93     4856.74    108.59 o 
   0   1  10     3966.48     4227.83    216.05 o 
   1   1  10      129.73      147.64     21.45 o 
   2   1  10      857.26      931.44     53.52 o 
   3   1  10     6436.89     5219.88   1587.94 o 
   4   1  10     7285.52     6448.01   1495.15 o 
   5   1  10     2495.36     2024.60    374.85 o 
   6   1  10       62.90       53.77      9.74 o 
   7   1  10      818.37      717.42    120.32 o 
   8   1  10     2456.44     1931.40    319.66 o 
   9   1  10     2361.97     2189.34    162.63 o 
  -5   2  10     1667.65     1811.96    231.00 o 
  -4   2  10      639.32      593.21     28.32 o 
  -3   2  10      221.62      190.67     15.15 o 
  -2   2  10      379.99      361.43     14.63 o 
  -1   2  10     3823.09     3763.31    135.08 o 
   0   2  10     7342.68     8250.12    349.92 o 
   1   2  10     2266.11     2497.31    234.75 o 
   2   2  10       16.77       35.36     15.08 o 
   3   2  10     1796.59     1743.28    321.56 o 
   4   2  10     7415.07     7605.46    307.41 o 
   5   2  10     7673.34     8390.73    476.42 o 
   6   2  10      955.17      922.60     56.79 o 
   7   2  10      110.88       98.90     10.04 o 
   8   2  10      903.08      845.91     24.25 o 
   9   2  10     1675.80     1414.40    250.70 o 
  -5   3  10      826.08      990.23    146.68 o 
  -4   3  10     1772.09     1736.46    121.52 o 
  -3   3  10      440.63      447.11     78.90 o 
  -2   3  10        1.62       25.98     14.75 o 
  -1   3  10     1074.90     1070.26     57.35 o 
   0   3  10     4511.31     4663.78    157.57 o 
   1   3  10     5415.96     5280.03    434.91 o 
   2   3  10      523.84      496.07     32.56 o 
   3   3  10       14.31       29.58     11.21 o 
   4   3  10     1376.63     1222.92     48.36 o 
   5   3  10     3986.70     3989.90     88.82 o 
   6   3  10     2365.75     2423.67    112.93 o 
   7   3  10      183.51      193.77     10.53 o 
   8   3  10      185.21      201.04      9.51 o 
   9   3  10      655.16      685.34     64.04 o 
  -4   4  10     1161.68     1151.88     30.95 o 
  -3   4  10      455.04      414.55     50.66 o 
  -2   4  10       90.95       57.13     36.67 o 
  -1   4  10      115.42      105.00     19.23 o 
   0   4  10     1108.81     1102.49     71.89 o 
   1   4  10     2426.78     2336.42    107.32 o 
   2   4  10      622.15      633.09     20.53 o 
   3   4  10        6.07        2.89     11.74 o 
   4   4  10      579.34      562.20     16.15 o 
   5   4  10      592.34      558.14     19.48 o 
   6   4  10      759.28      790.19     12.85 o 
   7   4  10      219.50      247.25     10.56 o 
   8   4  10       81.66       87.87     10.10 o 
   9   4  10      129.78      125.99      9.58 o 
  -4   5  10      347.22      402.59     40.12 o 
  -3   5  10      506.09      418.63     57.97 o 
  -2   5  10        4.32       26.28     18.52 o 
  -1   5  10      308.78      285.08     26.65 o 
   0   5  10      582.47      567.71     52.55 o 
   1   5  10      474.00      484.86     13.38 o 
   2   5  10      263.65      271.89     16.38 o 
   3   5  10      140.75      158.23     11.56 o 
   4   5  10     1259.67     1261.40     14.74 o 
   5   5  10      531.06      512.04     12.01 o 
   6   5  10      132.89      142.17      9.41 o 
   7   5  10        5.17       -0.91      8.40 o 
   8   5  10      297.54      313.24     10.28 o 
   9   5  10      559.87      577.95     44.99 o 
  -3   6  10      269.56      164.61     61.77 o 
  -2   6  10        2.67       26.65     13.11 o 
  -1   6  10      565.50      470.10     73.61 o 
   0   6  10     2461.48     2190.82    260.61 o 
   1   6  10      831.07      803.31     21.51 o 
   2   6  10      195.86      211.34     11.85 o 
   3   6  10       99.15      121.66     11.21 o 
   4   6  10     2042.35     1932.10     52.19 o 
   5   6  10     2424.11     2376.51    102.04 o 
   6   6  10      325.56      320.19      9.59 o 
   7   6  10       10.04        2.46     11.63 o 
   8   6  10      241.65      283.04     19.41 o 
  -2   7  10      197.86      154.21     13.21 o 
  -1   7  10      200.35      148.63     12.38 o 
   0   7  10     2276.68     1977.81    175.89 o 
   1   7  10     2399.96     2282.37    140.03 o 
   2   7  10      961.05      954.80    110.09 o 
   3   7  10       20.87       13.86     10.92 o 
   4   7  10      792.73      764.71     67.26 o 
   5   7  10     3305.10     2993.81    295.35 o 
   6   7  10     2040.59     2008.98     76.41 o 
   7   7  10      281.54      272.04     10.35 o 
   8   7  10       19.43       32.01     11.50 o 
  -1   8  10       33.85       43.11     11.81 o 
   0   8  10      529.17      461.35     21.93 o 
   1   8  10     2889.95     2766.15    277.26 o 
   2   8  10     1636.47     1667.61    116.00 o 
   3   8  10      482.75      460.97     55.89 o 
   4   8  10        2.72       19.23      8.97 o 
   5   8  10      848.55      768.81     54.80 o 
   6   8  10     2110.05     2066.91    126.44 o 
   7   8  10      746.50      681.43     24.59 o 
   1   9  10      677.32      512.17     24.50 o 
   2   9  10     1317.35     1215.79     99.33 o 
   3   9  10      694.69      599.69     85.85 o 
   4   9  10       37.09       53.59      9.89 o 
   5   9  10       32.59       26.65      8.68 o 
  -1  -7  11      981.49      830.15    122.75 o 
   0  -7  11     1969.94     1685.14    207.23 o 
   1  -7  11      425.84      368.75     46.83 o 
   2  -7  11      131.84       95.20     31.92 o 
   3  -7  11      783.11      673.14    213.51 o 
   4  -7  11     1648.69     1587.84    345.08 o 
  -3  -6  11      340.93      289.20     55.62 o 
  -2  -6  11       18.45       20.99      7.18 o 
  -1  -6  11      631.33      552.85     71.03 o 
   0  -6  11     2585.60     2274.95    194.48 o 
   1  -6  11     2650.43     2530.16    213.27 o 
   2  -6  11      574.41      543.53     97.23 o 
   3  -6  11      414.01      453.38     42.12 o 
   4  -6  11     1709.89     1780.31    194.15 o 
   5  -6  11     2384.03     2409.08    196.77 o 
  -3  -5  11     1017.95      890.90    184.98 o 
  -2  -5  11       70.50       70.24     11.90 o 
  -1  -5  11      167.46      143.01     22.97 o 
   0  -5  11     1359.94     1181.92     76.28 o 
   1  -5  11     2711.51     2302.85    395.89 o 
   2  -5  11     2205.09     1974.69    334.06 o 
   3  -5  11      200.63      207.48     16.16 o 
   4  -5  11      540.05      547.85     43.79 o 
   5  -5  11     1192.75     1119.21    182.08 o 
   6  -5  11     1738.45     1766.95    187.47 o 
  -4  -4  11      292.63      318.72     84.35 o 
  -3  -4  11     1012.84     1015.48    128.96 o 
  -2  -4  11      875.55      839.38     96.54 o 
  -1  -4  11       33.72       30.13      9.56 o 
   0  -4  11      486.67      389.59     50.71 o 
   1  -4  11      773.37      721.93     50.81 o 
   2  -4  11     1337.32     1359.33     97.18 o 
   3  -4  11      377.13      400.43     17.63 o 
   4  -4  11      202.08      204.52     11.28 o 
   5  -4  11      399.52      357.24     41.54 o 
   6  -4  11      475.39      482.25     50.94 o 
   7  -4  11      326.92      289.32     38.98 o 
  -4  -3  11      265.51      236.66     34.95 o 
  -3  -3  11      195.16      194.19     13.31 o 
  -2  -3  11      240.30      244.07     12.63 o 
  -1  -3  11       15.66       18.31     10.35 o 
   0  -3  11      573.56      557.25     22.78 o 
   1  -3  11      768.97      642.25     93.14 o 
   2  -3  11      339.86      322.44     27.48 o 
   3  -3  11       28.25      100.32     15.76 o 
   4  -3  11      162.35      185.17     41.32 o 
   5  -3  11     1194.01     1197.06    103.08 o 
   6  -3  11      319.06      303.24     33.66 o 
   7  -3  11       11.25       19.76     11.46 o 
  -4  -2  11      756.10      658.14    103.68 o 
  -3  -2  11      422.01      367.83     30.00 o 
  -2  -2  11      121.21      126.04     12.76 o 
  -1  -2  11      191.91      197.73     13.49 o 
   0  -2  11     2058.84     2028.05     76.65 o 
   1  -2  11     2583.44     2437.05    136.93 o 
   2  -2  11      537.87      528.33     29.88 o 
   3  -2  11       37.24       38.37      9.50 o 
   4  -2  11      781.75      753.80     47.29 o 
   5  -2  11     2354.61     2223.87    121.48 o 
   6  -2  11     2038.98     2049.32    192.16 o 
   7  -2  11      256.12      270.29     33.05 o 
   8  -2  11      159.80      157.95     16.57 o 
  -5  -1  11      124.55      147.97     21.76 o 
  -4  -1  11     1177.67     1013.11    109.05 o 
  -3  -1  11     2123.37     1887.57    129.39 o 
  -2  -1  11      543.36      507.44     17.60 o 
  -1  -1  11        5.26       20.76     11.54 o 
   0  -1  11     1149.16     1151.57     25.60 o 
   1  -1  11     6122.54     5867.82    234.07 o 
   2  -1  11     4797.77     4486.48    146.11 o 
   3  -1  11      417.36      480.37     28.39 o 
   4  -1  11      773.51      729.56     56.04 o 
   5  -1  11     2644.68     2296.03    160.48 o 
   6  -1  11     4132.49     3827.04    401.71 o 
   7  -1  11     2075.40     1849.48    138.05 o 
   8  -1  11       63.46       74.16     13.26 o 
  -5   0  11        1.19       17.14     18.51 o 
  -4   0  11      482.05      495.52     81.01 o 
  -3   0  11     2763.07     2548.67    197.00 o 
  -2   0  11     2207.30     2056.98     59.13 o 
  -1   0  11      496.23      525.49     16.02 o 
   0   0  11      547.00      553.82     15.37 o 
   1   0  11     3057.05     2966.60    110.52 o 
   2   0  11     6902.44     7393.88    395.07 o 
   3   0  11     5248.70     5246.93    242.15 o 
   4   0  11      210.28      179.14     12.87 o 
   5   0  11     1094.55     1105.87     96.61 o 
   6   0  11     2171.48     2254.83    193.61 o 
   7   0  11     3802.50     3694.61    264.91 o 
   8   0  11     1054.01     1066.50     91.42 o 
  -4   1  11       49.83       56.26     19.05 o 
  -3   1  11     1016.98      964.67     92.31 o 
  -2   1  11     2950.06     2781.96    124.18 o 
  -1   1  11     1989.06     2078.89    100.62 o 
   0   1  11       27.15       96.19     16.65 o 
   1   1  11      440.86      423.67     12.02 o 
   2   1  11     2996.48     3452.37    176.22 o 
   3   1  11     4895.27     4886.99    187.56 o 
   4   1  11     1220.48     1130.31    267.91 o 
   5   1  11       34.34       32.21      8.71 o 
   6   1  11      444.30      395.96     49.14 o 
   7   1  11     1583.42     1273.82    188.41 o 
   8   1  11     1444.89     1436.81     90.47 o 
   9   1  11      199.78      197.06     14.23 o 
  -4   2  11       43.79       77.48     19.03 o 
  -3   2  11      118.23      112.81     14.62 o 
  -2   2  11     1074.44     1050.91     17.17 o 
  -1   2  11     1468.04     1385.10     47.58 o 
   0   2  11      184.43      230.09     27.65 o 
   1   2  11      300.45      322.90     53.37 o 
   2   2  11      243.46      224.19     34.96 o 
   3   2  11     1848.75     1881.26     65.04 o 
   4   2  11     1028.85     1224.84    122.86 o 
   5   2  11        1.95       13.30     34.47 o 
   6   2  11      456.05      449.16     14.08 o 
   7   2  11      221.92      225.54     32.07 o 
   8   2  11      244.35      200.05     51.72 o 
   9   2  11       82.68       73.86     24.71 o 
  -4   3  11      114.06      129.10     24.56 o 
  -3   3  11      230.91      182.91     15.01 o 
  -2   3  11      360.76      335.64     23.96 o 
  -1   3  11      388.84      356.32     21.24 o 
   0   3  11       12.75       33.63     21.79 o 
   1   3  11      664.26      739.11     74.64 o 
   2   3  11     1124.74     1188.89     36.91 o 
   3   3  11      501.68      544.53     13.40 o 
   4   3  11       55.16       59.51     10.44 o 
   5   3  11       12.46       13.19     10.02 o 
   6   3  11      852.94      963.46    125.04 o 
   7   3  11      912.34      912.22     15.98 o 
   8   3  11       77.08       92.51      8.31 o 
   9   3  11        3.98       -2.95     10.24 o 
  -4   4  11       19.69       36.30     45.50 o 
  -3   4  11     1036.28      827.95    107.04 o 
  -2   4  11      966.34      861.81     45.48 o 
  -1   4  11      589.46      511.89     79.72 o 
   0   4  11        6.49       47.47     20.40 o 
   1   4  11      544.89      604.48     25.90 o 
   2   4  11     3646.05     4131.33     61.43 o 
   3   4  11     1628.21     1549.29     70.62 o 
   4   4  11      263.99      307.21     20.60 o 
   5   4  11      173.21      177.13     10.12 o 
   6   4  11     1224.01     1283.90     34.70 o 
   7   4  11     2300.51     2393.33     76.89 o 
   8   4  11      722.31      767.61     19.62 o 
  -3   5  11      502.74      428.97     61.23 o 
  -2   5  11     1939.29     1420.51    427.62 o 
  -1   5  11     1684.29     1637.54    183.07 o 
   0   5  11      223.23      204.84     22.02 o 
   1   5  11       62.19       70.26     11.53 o 
   2   5  11     2539.93     2744.54    101.13 o 
   3   5  11     5090.49     5487.63    396.04 o 
   4   5  11     1899.54     1987.92     54.83 o 
   5   5  11       31.61       33.21      8.77 o 
   6   5  11      225.61      223.27      8.82 o 
   7   5  11     1746.29     1826.45     35.06 o 
   8   5  11     2152.44     2345.71     56.29 o 
  -2   6  11     1294.01     1093.50    366.72 o 
  -1   6  11     2050.71     1695.38    255.37 o 
   0   6  11     1265.37     1168.79    186.88 o 
   1   6  11       56.32       66.00     11.39 o 
   2   6  11      170.74      139.31     23.33 o 
   3   6  11     3000.94     2995.28    103.42 o 
   4   6  11     3378.69     3470.14    107.74 o 
   5   6  11      772.18      702.70     40.93 o 
   6   6  11        1.68       10.55      7.69 o 
   7   6  11      257.71      262.83     16.00 o 
   8   6  11     1323.05     1398.71     45.07 o 
  -1   7  11     1149.44      920.06    142.18 o 
   0   7  11     1453.12     1318.22    121.29 o 
   1   7  11      168.78      174.96     12.44 o 
   2   7  11       37.50       41.10     10.53 o 
   3   7  11      342.31      344.81     24.93 o 
   4   7  11     1670.83     1635.44     87.88 o 
   5   7  11      832.92      812.54     45.35 o 
   6   7  11       69.52       61.21      8.33 o 
   7   7  11       14.41       21.25     13.17 o 
   0   8  11      496.05      399.38     37.87 o 
   1   8  11      176.99      168.48     12.77 o 
   2   8  11       21.20       50.50     11.08 o 
   3   8  11       78.21       86.11     12.39 o 
   4   8  11      329.24      342.26     27.64 o 
   5   8  11      324.70      314.16     25.08 o 
   6   8  11       40.73       46.89     10.57 o 
   2   9  11       90.57      -32.38     34.29 o 
   3   9  11      359.39      402.85     59.83 o 
   4   9  11      268.37      313.05     75.57 o 
   1  -7  12       47.04        2.26     10.61 o 
  -1  -6  12      383.30      325.24     50.62 o 
   0  -6  12      419.94      370.07     67.24 o 
   1  -6  12       19.60       21.03      7.92 o 
   2  -6  12      296.70      277.07     50.18 o 
   3  -6  12      536.60      541.14     95.95 o 
   4  -6  12      283.54      266.61     48.59 o 
  -2  -5  12      474.97      466.83     44.39 o 
  -1  -5  12      161.41      149.44     29.91 o 
   0  -5  12       61.59       53.45      9.64 o 
   1  -5  12        7.61       25.27     11.34 o 
   2  -5  12      404.37      464.03     51.64 o 
   3  -5  12      621.44      621.93     57.99 o 
   4  -5  12       99.80      120.26      9.17 o 
   5  -5  12        3.56       -5.30      8.26 o 
  -3  -4  12      141.59      110.67     12.81 o 
  -2  -4  12     1130.23     1137.47    129.50 o 
  -1  -4  12     1143.41     1080.77     90.92 o 
   0  -4  12      131.09      118.91     12.62 o 
   1  -4  12      204.49      201.89     19.47 o 
   2  -4  12      913.17      870.95    121.21 o 
   3  -4  12     2206.31     2117.07    222.44 o 
   4  -4  12     1146.16     1119.16    103.46 o 
   5  -4  12       76.48       84.95     16.84 o 
   6  -4  12      370.15      371.61     64.67 o 
  -3  -3  12       44.36       50.41     12.68 o 
  -2  -3  12      739.03      735.45     91.58 o 
  -1  -3  12     2817.10     2750.78    142.76 o 
   0  -3  12     1265.91     1243.05     69.54 o 
   1  -3  12        5.83       21.43     10.34 o 
   2  -3  12      934.89      992.01     54.26 o 
   3  -3  12     3243.05     3265.52    207.35 o 
   4  -3  12     4229.74     4264.64    381.90 o 
   5  -3  12      946.65      877.73     60.32 o 
   6  -3  12       64.47       78.86     19.38 o 
   7  -3  12     1216.00     1253.82    139.56 o 
  -4  -2  12      437.05      388.38     61.73 o 
  -3  -2  12        0.40        9.10     12.31 o 
  -2  -2  12      295.68      329.44     24.76 o 
  -1  -2  12     2412.31     2398.16     91.54 o 
   0  -2  12     3538.66     3351.49    121.89 o 
   1  -2  12     1077.35     1063.10     63.36 o 
   2  -2  12       27.35       37.58     10.64 o 
   3  -2  12     1387.73     1342.32     53.64 o 
   4  -2  12     3209.20     3283.73    213.85 o 
   5  -2  12     3526.37     3722.07    281.37 o 
   6  -2  12      397.33      381.42     44.63 o 
   7  -2  12      226.64      225.44     29.04 o 
  -4  -1  12      579.77      506.10     58.98 o 
  -3  -1  12      156.39      139.87     13.47 o 
  -2  -1  12       37.49       48.29     12.32 o 
  -1  -1  12      602.85      622.84     28.55 o 
   0  -1  12     2219.31     2200.37     52.48 o 
   1  -1  12     2400.47     2421.15     99.52 o 
   2  -1  12      317.48      349.18     42.96 o 
   3  -1  12      555.76      575.73     55.96 o 
   4  -1  12      792.29      814.99     50.03 o 
   5  -1  12     2029.02     1975.25    143.12 o 
   6  -1  12     1506.20     1363.39    105.77 o 
   7  -1  12       10.25       -5.62      7.47 o 
   8  -1  12      270.00      285.87     32.48 o 
  -4   0  12      414.08      377.77     58.41 o 
  -3   0  12      404.02      379.53     21.80 o 
  -2   0  12       76.18       67.79     12.53 o 
  -1   0  12      311.40      333.73     12.11 o 
   0   0  12      337.83      351.31     11.51 o 
   1   0  12     1031.39     1077.19     43.06 o 
   2   0  12      308.28      272.08     33.74 o 
   3   0  12      183.42      213.95     12.00 o 
   4   0  12      531.35      543.78     22.19 o 
   5   0  12      307.24      297.84     18.55 o 
   6   0  12      464.99      479.40     30.15 o 
   7   0  12       10.04       11.86      7.72 o 
   8   0  12      165.90      172.08     24.64 o 
  -4   1  12      222.05      252.55     30.58 o 
  -3   1  12      154.46      177.49     23.61 o 
  -2   1  12       46.17       44.84     12.82 o 
  -1   1  12     1093.35     1166.17     19.47 o 
   0   1  12      731.74      820.76     24.96 o 
   1   1  12      270.94      275.24     11.74 o 
   2   1  12       30.23       32.18     12.01 o 
   3   1  12      456.04      503.29    143.33 o 
   4   1  12     1715.94     1669.63    380.71 o 
   5   1  12      371.78      371.90     26.58 o 
   6   1  12       18.25       19.57     10.45 o 
   7   1  12       24.45       12.28      8.77 o 
   8   1  12      506.83      473.08     27.04 o 
  -3   2  12      230.49      209.29     15.62 o 
  -2   2  12        0.22       23.44     12.49 o 
  -1   2  12     1299.57     1323.85     69.22 o 
   0   2  12     2546.74     2879.98     92.01 o 
   1   2  12      884.30      951.30     53.55 o 
   2   2  12       24.75       34.14     10.52 o 
   3   2  12      500.81      566.26     81.35 o 
   4   2  12     3001.07     2560.08    678.19 o 
   5   2  12     3352.94     2785.08    806.81 o 
   6   2  12      350.95      307.41     63.63 o 
   7   2  12       41.49       40.71      8.24 o 
   8   2  12      510.03      410.36     50.99 o 
  -3   3  12      348.33      302.27     31.07 o 
  -2   3  12       65.92       76.49     12.68 o 
  -1   3  12      220.89      227.72     12.86 o 
   0   3  12     3082.62     3433.93    207.90 o 
   1   3  12     3728.61     3276.39    650.17 o 
   2   3  12      746.02      858.82     32.05 o 
   3   3  12        3.96        4.89     10.30 o 
   4   3  12     1465.75     1571.93     78.29 o 
   5   3  12     3826.04     4218.90    219.57 o 
   6   3  12     2654.74     2829.23     76.04 o 
   7   3  12      198.25      214.27     19.20 o 
   8   3  12      187.59      208.70     10.85 o 
  -3   4  12      896.90      796.15    102.65 o 
  -2   4  12      250.63      229.78     18.19 o 
  -1   4  12        3.68        7.65     11.83 o 
   0   4  12      831.51      745.84    127.41 o 
   1   4  12     3095.22     3176.89    205.82 o 
   2   4  12     2665.81     2731.43    245.28 o 
   3   4  12      290.60      312.35     14.18 o 
   4   4  12      117.67      134.90     10.15 o 
   5   4  12     1064.77     1163.03     65.38 o 
   6   4  12     3116.45     3308.78    137.25 o 
   7   4  12     1072.09     1120.24     22.76 o 
   8   4  12        2.61        6.68      9.34 o 
  -2   5  12      376.35      332.60     50.39 o 
  -1   5  12       43.68       53.47     15.22 o 
   0   5  12       59.03       54.78     11.22 o 
   1   5  12      751.86      757.71     72.70 o 
   2   5  12     2222.15     2279.23    258.03 o 
   3   5  12      370.96      378.91     14.57 o 
   4   5  12        2.21       20.26     10.38 o 
   5   5  12      101.53      108.36      9.50 o 
   6   5  12      737.59      750.70     34.90 o 
   7   5  12     1024.75     1059.46     51.20 o 
   8   5  12       79.07       82.98      8.70 o 
  -1   6  12        3.47       16.95     19.23 o 
   0   6  12      116.71      133.75     19.46 o 
   1   6  12       94.44       91.45     18.97 o 
   2   6  12      684.52      695.26     61.58 o 
   3   6  12      395.97      393.20     25.41 o 
   4   6  12       49.02       71.58     11.37 o 
   5   6  12      154.58      165.82     16.04 o 
   6   6  12      148.81      159.78      8.28 o 
   7   6  12      177.63      175.39      8.36 o 
   0   7  12      283.49      288.28     44.57 o 
   1   7  12      592.59      672.19     48.98 o 
   2   7  12      250.63      280.45     20.62 o 
   3   7  12      132.57      131.92     17.18 o 
   4   7  12       76.96       94.06      9.94 o 
   5   7  12      551.58      618.45     32.34 o 
   6   7  12      570.82      573.50     28.21 o 
   2   8  12      818.59      892.17     61.15 o 
   3   8  12      309.39      343.90     44.58 o 
   4   8  12        1.57       23.59      9.84 o 
   5   8  12      553.97      560.56     47.42 o 
   1  -6  13     1186.88     1129.90    278.11 o 
   2  -6  13      228.77      198.66     48.66 o 
  -1  -5  13       78.12       77.32     21.02 o 
   0  -5  13      593.68      575.71    152.25 o 
   1  -5  13     1573.03     1474.55    180.29 o 
   2  -5  13     1774.96     1696.88    209.56 o 
   3  -5  13      107.71      104.36     21.49 o 
   4  -5  13      309.15      294.80     42.65 o 
  -2  -4  13      748.83      725.52     80.38 o 
  -1  -4  13       14.47       20.15      9.87 o 
   0  -4  13      227.86      243.59     16.93 o 
   1  -4  13      947.08      891.38    101.60 o 
   2  -4  13     2561.51     2633.53    191.29 o 
   3  -4  13     1035.57     1084.15     83.98 o 
   4  -4  13        2.05       26.13      8.96 o 
   5  -4  13      570.57      560.33     59.40 o 
  -2  -3  13      983.30      977.47    118.25 o 
  -1  -3  13      445.06      460.29     22.93 o 
   0  -3  13       33.37       48.10      9.91 o 
   1  -3  13      511.35      501.24     43.86 o 
   2  -3  13      841.41      832.51    109.04 o 
   3  -3  13     1466.51     1434.73     62.76 o 
   4  -3  13      420.76      444.78     19.45 o 
   5  -3  13      152.24      143.33      9.24 o 
   6  -3  13      414.40      395.33     30.08 o 
  -3  -2  13      218.43      205.20     28.39 o 
  -2  -2  13      377.58      378.71     35.24 o 
  -1  -2  13      337.62      344.87     22.92 o 
   0  -2  13        0.76       32.89     10.37 o 
   1  -2  13      522.77      514.69     25.33 o 
   2  -2  13      481.12      481.34     31.63 o 
   3  -2  13      348.29      362.35     36.14 o 
   4  -2  13      227.48      273.57     10.16 o 
   5  -2  13       33.69       82.47      8.65 o 
   6  -2  13      436.33      452.99     35.27 o 
   7  -2  13      166.45      162.70     15.75 o 
  -3  -1  13      496.65      434.52     36.09 o 
  -2  -1  13      221.16      200.28     12.47 o 
  -1  -1  13      214.50      245.31     24.36 o 
   0  -1  13        3.22       34.11     12.97 o 
   1  -1  13      882.87      878.28     18.67 o 
   2  -1  13     1169.21     1289.95    111.22 o 
   3  -1  13      180.50      200.61     17.82 o 
   4  -1  13        7.37       16.23     12.82 o 
   5  -1  13      171.42      208.80     22.76 o 
   6  -1  13     1156.70     1126.06     90.54 o 
   7  -1  13      718.77      671.86     47.01 o 
  -3   0  13      610.20      574.99     49.47 o 
  -2   0  13      918.71      966.93     42.05 o 
  -1   0  13      167.79      170.02     12.31 o 
   0   0  13        2.46       14.83     11.11 o 
   1   0  13      547.55      584.47     18.25 o 
   2   0  13     3003.81     3360.21    202.61 o 
   3   0  13     2116.32     2228.93     93.21 o 
   4   0  13       22.57       36.31     10.03 o 
   5   0  13      145.50      177.20     20.78 o 
   6   0  13     1156.69     1251.90     78.88 o 
   7   0  13     2138.14     2121.91    231.10 o 
  -3   1  13      384.91      375.85     39.49 o 
  -2   1  13     1689.45     1726.92     85.04 o 
  -1   1  13      855.57      909.15     27.46 o 
   0   1  13       57.00       77.14     11.34 o 
   1   1  13      122.72      145.74     10.75 o 
   2   1  13     2150.88     2374.65     94.97 o 
   3   1  13     3884.86     4382.73    276.12 o 
   4   1  13     1357.98     1566.11    102.25 o 
   5   1  13        2.83        8.31     13.60 o 
   6   1  13      477.21      453.37     89.72 o 
   7   1  13     1905.98     2004.76    126.60 o 
   8   1  13     1546.63     1593.63    141.79 o 
  -3   2  13       60.49       42.38     19.86 o 
  -2   2  13     1091.55     1084.54     46.47 o 
  -1   2  13     2213.73     2373.66     44.97 o 
   0   2  13      432.89      504.92     19.25 o 
   1   2  13        8.77       33.53     11.06 o 
   2   2  13      458.12      517.23     21.02 o 
   3   2  13     2280.66     2358.16    387.31 o 
   4   2  13     2619.21     2509.15    656.13 o 
   5   2  13      428.91      470.97    124.12 o 
   6   2  13       35.13       22.71     17.77 o 
   7   2  13      478.17      443.23     88.55 o 
   8   2  13     1045.38     1005.24    291.37 o 
  -2   3  13      182.45      177.26     13.47 o 
  -1   3  13      992.95     1024.95     27.95 o 
   0   3  13     1057.57     1133.31     20.52 o 
   1   3  13       80.91       96.34     36.97 o 
   2   3  13      175.51      176.50     25.16 o 
   3   3  13      477.29      489.20     22.35 o 
   4   3  13     1251.62     1367.18     75.19 o 
   5   3  13     1064.45     1218.97    115.03 o 
   6   3  13        8.06       51.13     25.58 o 
   7   3  13       89.10       64.10     21.86 o 
   8   3  13      184.64       56.02     12.50 o 
  -2   4  13      162.67      169.03     16.18 o 
  -1   4  13      241.82      244.94     19.60 o 
   0   4  13      657.21      693.34     86.94 o 
   1   4  13       57.72       34.98     11.41 o 
   2   4  13      209.04      241.44     26.60 o 
   3   4  13      247.14      270.22     13.35 o 
   4   4  13      256.99      298.72     31.60 o 
   5   4  13      328.53      360.78     22.30 o 
   6   4  13        5.81       31.40     13.41 o 
   7   4  13      282.79      272.37     15.50 o 
  -1   5  13      252.10      252.35     44.34 o 
   0   5  13      321.54      295.07     56.00 o 
   1   5  13      131.77      125.93     13.17 o 
   2   5  13      414.29      455.54     43.45 o 
   3   5  13     1129.89     1291.58     60.73 o 
   4   5  13      397.60      484.78     18.57 o 
   5   5  13       84.32       78.14      8.50 o 
   6   5  13        0.33       18.38      8.85 o 
   7   5  13      548.08      573.96     37.82 o 
   0   6  13      353.59      333.14     37.72 o 
   1   6  13      156.52      159.56     30.68 o 
   2   6  13       35.17       37.94     10.88 o 
   3   6  13     1214.78     1309.40     89.39 o 
   4   6  13     1668.20     1754.51     98.45 o 
   5   6  13      469.55      527.31     35.44 o 
   6   6  13       17.19       35.56      8.45 o 
   1   7  13      345.60      422.72     56.62 o 
   2   7  13       36.73       58.73     13.98 o 
   3   7  13      346.13      361.11     26.10 o 
   4   7  13     1220.93     1384.21     69.01 o 
   5   7  13     1022.75     1071.25     51.60 o 
   0  -4  14      196.36      209.83     23.02 o 
   1  -4  14      210.24      228.35     23.95 o 
   2  -4  14       93.68      108.13     24.34 o 
   3  -4  14      305.17      327.54     65.79 o 
   4  -4  14      264.39      269.00     23.71 o 
  -1  -3  14      481.70      479.35     51.42 o 
   0  -3  14      441.82      434.72     23.23 o 
   1  -3  14       20.58       15.49      9.24 o 
   2  -3  14        0.98       18.37     11.12 o 
   3  -3  14      430.08      459.62     48.91 o 
   4  -3  14      808.39      852.75     99.42 o 
   5  -3  14      487.03      496.86     62.19 o 
  -1  -2  14      657.34      690.91     63.39 o 
   0  -2  14     1269.39     1289.93     46.97 o 
   1  -2  14      451.75      465.15     39.96 o 
   2  -2  14       28.61       14.24     11.96 o 
   3  -2  14      338.15      360.26     45.42 o 
   4  -2  14     1619.42     1753.14    170.89 o 
   5  -2  14     1563.75     1554.60    126.18 o 
   6  -2  14      179.93      176.49     18.17 o 
  -2  -1  14        2.07       14.25     13.86 o 
  -1  -1  14      404.77      435.02     29.71 o 
   0  -1  14     1585.04     1684.74     58.99 o 
   1  -1  14     2279.04     2290.89     91.20 o 
   2  -1  14       91.65       90.65     12.33 o 
   3  -1  14       85.89       89.77     10.51 o 
   4  -1  14      807.98      842.39     75.53 o 
   5  -1  14     2385.45     2444.86    114.88 o 
   6  -1  14     1500.44     1458.46     84.02 o 
  -2   0  14       36.66       43.31     12.56 o 
  -1   0  14       10.53       17.61     11.10 o 
   0   0  14      646.08      718.47     58.30 o 
   1   0  14     2316.65     2405.49     95.69 o 
   2   0  14     1201.88     1319.58     81.73 o 
   3   0  14        2.02       27.51     11.49 o 
   4   0  14      247.11      261.55     11.56 o 
   5   0  14     1140.24     1302.42     62.05 o 
   6   0  14     1483.47     1599.74     85.34 o 
   7   0  14      609.08      592.56     43.11 o 
  -2   1  14      145.99      152.73     13.27 o 
  -1   1  14        5.68       25.74     11.10 o 
   0   1  14      140.92      171.86     13.02 o 
   1   1  14      619.67      690.60     23.06 o 
   2   1  14     1353.86     1509.69     56.58 o 
   3   1  14      249.33      251.01     12.04 o 
   4   1  14       40.80       71.45     10.45 o 
   5   1  14      297.24      332.23     19.63 o 
   6   1  14      493.97      594.45     36.57 o 
   7   1  14      447.93      501.66     45.45 o 
  -1   2  14        9.22       26.29     14.78 o 
   0   2  14      257.88      287.73     16.66 o 
   1   2  14      270.19      303.89     22.28 o 
   2   2  14      260.24      296.96     19.50 o 
   3   2  14      151.87      114.00     30.95 o 
   4   2  14      124.60      161.10     65.89 o 
   5   2  14      401.71      417.16    124.30 o 
   6   2  14      158.25      193.88     54.71 o 
   7   2  14       94.11      102.34     33.99 o 
  -1   3  14        1.05        8.77     13.04 o 
   0   3  14      528.94      616.46     18.86 o 
   1   3  14      678.33      716.71     55.06 o 
   2   3  14      251.26      270.18     43.23 o 
   3   3  14       53.00       46.02     10.16 o 
   4   3  14      166.14      207.29     52.64 o 
   5   3  14     1046.85     1080.02    226.73 o 
   6   3  14      805.19      756.41    160.68 o 
   7   3  14       60.32       32.54     14.15 o 
  -1   4  14       12.80       46.56     56.65 o 
   0   4  14      314.17      334.04     59.09 o 
   1   4  14     1499.23     1576.86    191.82 o 
   2   4  14      998.86     1000.43    121.54 o 
   3   4  14      130.14      176.87     13.74 o 
   4   4  14        2.00       10.67     12.36 o 
   5   4  14      653.53      858.50     17.14 o 
   6   4  14     1775.80     2003.84     80.79 o 
   0   5  14        1.50        6.61     15.53 o 
   1   5  14      922.46      906.83     91.69 o 
   2   5  14     1779.98     1858.02    192.70 o 
   3   5  14      638.80      680.24     37.25 o 
   4   5  14       48.46       70.85     11.54 o 
   5   5  14      136.60      156.59      9.18 o 
   6   5  14      984.66     1025.92     53.51 o 
   2   6  14      887.50      930.96     70.40 o 
   3   6  14      953.78     1020.46    137.06 o 
   4   6  14      351.52      349.14     26.58 o 
   5   6  14        1.10       14.50     11.31 o 
   2  -3  15      709.32      719.52     59.86 o 
   3  -3  15     1721.04     1681.95    235.88 o 
   0  -2  15      228.22      262.88     17.36 o 
   1  -2  15       47.86       48.80     10.21 o 
   2  -2  15      262.16      263.39     13.85 o 
   3  -2  15     1191.10     1274.52    107.29 o 
   4  -2  15     1156.19     1209.45    123.61 o 
   0  -1  15      239.73      267.14     12.78 o 
   1  -1  15        0.43       38.43     10.64 o 
   2  -1  15      134.26      161.16     10.16 o 
   3  -1  15      180.75      186.21     10.41 o 
   4  -1  15      628.99      732.78     35.68 o 
   5  -1  15      208.01      241.33     18.00 o 
   0   0  15      211.75      256.27     18.61 o 
   1   0  15       13.52       43.84     13.97 o 
   2   0  15      508.74      589.61     22.73 o 
   3   0  15      279.40      345.08     21.71 o 
   4   0  15      126.80      160.22     10.09 o 
   5   0  15       27.57       58.95      9.39 o 
   0   1  15      132.63      179.20     20.44 o 
   1   1  15        1.05       30.76     11.54 o 
   2   1  15      318.92      350.57     12.15 o 
   3   1  15     1139.53     1375.64     93.18 o 
   4   1  15      475.86      571.19     28.59 o 
   5   1  15       54.96       69.03     10.21 o 
   6   1  15      153.57      201.17     10.04 o 
   0   2  15      476.66      544.42     13.55 o 
   1   2  15       29.28       36.34     11.58 o 
   2   2  15      135.05      186.99     14.61 o 
   3   2  15     1264.20     1552.14    119.95 o 
   4   2  15     1303.90     1538.47     28.49 o 
   5   2  15      353.64      407.33    122.29 o 
   6   2  15       19.34       11.45     19.13 o 
   1   3  15      274.28      323.32     23.94 o 
   2   3  15        1.31       11.44     20.97 o 
   3   3  15      276.10      284.97     64.76 o 
   4   3  15     1935.75     1948.18    327.33 o 
   5   3  15     1054.32     1109.64    218.01 o 
   6   3  15       92.05       48.57     14.70 o 
   1   4  15      398.65      411.65     80.20 o 
   2   4  15       28.40       19.61     12.36 o 
   3   4  15       12.68       19.32      9.74 o 
   4   4  15      484.94      474.50     52.68 o 
   5   4  15      820.40      922.20     15.81 o 
   3   5  15       37.47       75.61     20.08 o 
   3   0  16       47.61       48.02     10.16 o 
   3   1  16      516.19      581.57     48.28 o 
                                                 
